# Supplementary material for: An ester bond underlies the mechanical strength of a pathogen surface protein
Source: Nat Commun. 2021 Aug 23;12:5082. doi: 10.1038/s41467-021-25425-6 (PMC8382745; doi:10.1038/s41467-021-25425-6)
Supplement: Supplementary file 3 — Source Data [file 41467_2021_25425_MOESM3_ESM.xlsx]

## Sheet: Figure 1
Figure 1f
Force	Extension
-325.587	0
-326.253	-0.0787834
-328.552	0.0137571
-319.146	-0.00458926
-326.311	-0.0405429
-320.17	-0.16564
-313.685	-0.244584
-316.156	0.0863801
-312.088	-0.0482439
-316.306	0.0260264
-319	0.119961
-313.243	0.142571
-308.571	0.225866
-312.19	0.380751
-302.375	0.122325
-304.422	0.235824
-292.728	0.184627
-287.234	0.0308664
-273.756	-0.1774
-281.356	0.0869997
-278.369	0.168765
-274.966	0.129558
-266.156	0.0168012
-264.04	0.130673
-277.843	0.737105
-277.653	0.7413
-272.659	0.687826
-244.501	0.0150279
-235.516	0.0215502
-245.514	0.518489
-237.53	0.445883
-242.275	0.602813
-240.981	0.793441
-233.527	0.831091
-231.648	0.81362
-230.014	0.921897
-229.144	1.01359
-222.627	1.03458
-213.258	0.980397
-211.229	1.08748
-211.203	1.2977
-206.085	1.15826
-198.614	1.08533
-197.1	1.13258
-183.447	1.02989
-179.839	1.0954
-181.184	1.25912
-179.177	1.29808
-187.176	1.82487
-180.57	1.83435
-163.046	1.51503
-149.275	1.27167
-160.3	1.81405
-156.791	1.76295
-159.401	1.84088
-148.296	1.85097
-146.388	1.97033
-141.062	2.0594
-141.588	2.12836
-130.139	2.05151
-125.474	2.0111
-129.185	2.27389
-123.146	2.29829
-117.476	2.27281
-117.111	2.60238
-104.141	2.2289
-121.026	2.87966
-111.397	2.79575
-91.0799	2.4579
-95.3861	2.71808
-97.0566	2.95927
-86.2729	2.86324
-75.3905	2.72801
-68.3719	2.61201
-75.9242	2.98496
-83.5021	3.33118
-81.2576	3.39588
-82.5918	3.72441
-56.5866	3.00771
-47.4369	2.996
-59.4489	3.57817
-64.1133	3.70098
-74.8349	4.00158
-76.1618	4.38951
-72.3857	4.39559
-73.0693	4.55569
-60.9038	4.50127
-61.7007	4.65966
-64.7822	4.94259
-71.2963	5.27001
-65.8021	5.36375
-40.3489	4.67517
-29.4482	4.64026
-21.2014	4.65253
-21.3696	4.70725
-26.6481	5.03884
-44.2639	5.61725
-40.2831	5.67754
-38.2762	5.7576
-29.7589	5.67084
-24.7765	5.77346
-43.5328	6.4278
-44.5637	6.66115
-43.6279	6.85661
-33.1914	6.65062
-37.271	6.88643
-36.4924	7.09053
-40.4951	7.40222
-18.6024	6.84419
-6.74392	6.82536
-8.90798	6.95114
-6.24678	7.03228
-9.61714	7.24932
-16.0216	7.58754
-10.531	7.69518
-28.5051	8.17763
-28.8158	8.47921
-20.7116	8.48583
-16.8916	8.37615
-22.9305	8.78735
-18.1893	8.87342
-24.4804	9.04816
-7.4531	8.81534
10.8354	8.53551
10.0458	8.6754
-0.514951	9.14606
-16.1788	9.84268
-11.8872	9.71139
-2.3756	9.73145
-10.2934	10.2425
-0.869536	9.99899
4.50038	9.98141
10.9304	9.92671
-8.4547	10.6388
-25.3468	11.3357
-10.5127	10.9864
3.6121	10.7933
1.61254	10.9513
4.409	11.1803
8.68229	11.2007
4.71607	11.4702
-5.24516	11.9021
-20.8797	12.4834
-27.3792	12.925
-13.1045	12.5766
-10.6809	12.6595
-14.5192	12.9761
-14.5923	13.0742
1.64545	12.7477
5.58607	12.786
-3.90726	13.288
-6.29064	13.4974
0.643834	13.3974
13.9864	13.2479
8.06815	13.564
10.3821	13.7096
24.145	13.5214
10.4004	14.0254
-4.26915	14.5262
7.47231	14.3683
6.93495	14.4604
-3.35528	14.9789
15.975	14.6212
34.4828	14.322
22.6719	14.7521
21.0488	14.8819
29.1092	14.9585
7.3663	15.6778
11.3691	15.7603
12.5169	16.0142
9.7241	16.0603
7.09578	16.2259
6.266	16.4354
14.8345	16.4575
13.3832	16.6792
17.8978	16.8537
25.9216	16.6379
5.57876	17.4713
-1.67375	17.635
-18.9752	18.3609
-8.70326	18.1271
-3.82318	18.2051
-9.23331	18.5628
7.15794	18.2091
19.7146	18.0391
26.3603	18.0793
12.2135	18.6124
4.27375	18.8856
5.8054	19.0699
16.1761	19.0445
13.5624	19.1499
14.1728	19.3632
7.41748	19.6511
16.4137	19.625
16.4502	19.6976
12.2245	20.1251
26.554	19.9585
46.959	19.3893
49.3022	19.4606
42.4042	19.9449
9.35123	20.9159
1.93058	21.2947
6.09052	21.3088
3.40373	21.673
12.9044	21.5376
-2.37925	22.0453
4.43459	21.8797
4.91712	22.1374
14.7029	22.0769
35.3601	21.6706
40.9822	21.7151
44.0017	21.6907
21.0708	22.6656
-2.11971	23.3542
8.13396	23.2218
22.3282	22.9352
29.4565	23.0133
20.9684	23.4293
13.471	23.6131
5.65918	24.0617
8.22899	24.1179
-15.656	24.9026
-14.4826	25.2293
3.09301	24.6886
9.77527	24.7968
9.68022	24.9645
9.21597	25.0407
0.545144	25.3654
4.62102	25.4369
23.5638	25.1812
20.2373	25.5301
25.8777	25.4456
29.8111	25.6356
48.5637	25.2244
40.6935	25.5554
37.8678	25.8544
18.5448	26.3541
27.2303	26.3544
15.1525	26.8192
12.3341	27.173
8.4593	27.4402
-1.65547	27.734
3.98131	27.7093
7.66239	27.9012
13.7269	27.769
9.757	28.1715
-10.5274	28.7791
-2.22937	28.7668
1.7222	28.9286
12.7545	28.6016
31.7156	28.3223
25.8704	28.6045
15.3499	29.23
15.551	29.2889
18.4059	29.3698
20.1898	29.3684
24.5508	29.5472
35.1517	29.4559
49.6385	29.166
33.3496	29.8746
30.0852	29.9929
22.4927	30.3302
22.1053	30.4367
27.8517	30.4459
33.9089	30.4422
34.077	30.612
17.9599	31.3023
10.5393	31.6764
19.8681	31.582
29.3359	31.5392
28.0089	31.6016
31.5218	31.6924
39.2203	31.6317
27.4606	32.1615
50.6072	31.7217
61.1971	31.5621
40.9822	32.2594
38.3064	32.5819
36.7346	32.6968
34.3183	32.8656
21.1402	33.4421
31.3719	33.3744
32.22	33.4573
10.3419	34.1938
30.4581	33.8338
20.4749	34.2251
23.2092	34.4649
45.1532	33.9923
45.4931	34.0614
27.6251	34.651
19.1407	35.0213
40.4193	34.7314
50.2599	34.5687
49.9821	34.6401
34.3475	35.2443
32.231	35.5202
21.3084	36.0049
30.3959	35.8664
20.8295	36.3568
31.0868	36.1874
31.233	36.4586
33.0352	36.4938
50.5085	36.2995
67.682	35.9024
59.2963	36.3066
64.8965	36.2599
46.0305	36.8942
33.0791	37.5104
38.7963	37.4835
34.7789	37.8003
24.7445	38.1699
35.4295	38.1454
37.1403	38.1369
43.4936	38.0752
41.9071	38.4286
43.6179	38.5808
33.1083	38.9675
41.1138	38.7704
30.6336	39.1838
59.3694	38.5877
60.0676	38.8398
54.5332	39.114
49.9273	39.3864
48.6698	39.6487
57.7171	39.493
68.9103	39.3863
71.2936	39.4748
71.831	39.6121
66.0809	39.9788
69.1661	39.9526
76.9231	40.0555
64.4213	40.4122
48.7831	40.957
47.1527	41.2612
61.2776	40.9993
66.6694	40.9994
57.4027	41.358
74.6969	41.0677
81.5839	41.1752
50.5048	42.0853
50.439	42.3484
57.4174	42.2746
75.9946	41.9917
89.604	41.7114
101.839	41.591
94.5207	41.8571
77.0913	42.5313
60.9084	43.0215
80.2277	42.7743
86.5736	42.7675
86.9903	42.9492
86.8697	43.154
87.769	43.2863
97.584	43.0828
100.841	43.2448
92.671	43.5101
82.1066	44.0452
86.4237	44.1469
93.2485	44.0406
97.2404	44.0867
128.966	43.444
133.927	43.4234
124.565	43.8166
119.619	44.1073
119.407	44.2504
107.161	44.7746
103.586	45.1483
107.914	45.0574
112.378	45.0221
115.43	45.1069
123.088	45.1849
126.78	45.1932
124.119	45.4329
124.35	45.5689
115.723	45.9612
109.72	46.3025
95.4748	46.7556
112.469	46.5236
130.209	46.162
133.419	46.4074
138.218	46.3682
139.9	46.3562
149.218	46.3995
147.99	46.5922
126.419	47.3252
125.106	47.6074
151.773	47.0749
146.619	47.2197
146.944	47.3854
149.938	47.444
161.065	47.353
166.969	47.4222
162.553	47.5016
164.575	47.696
152.128	48.2438
150.252	48.4903
173.264	47.9119
179.924	47.9749
174.335	48.3466
171.688	48.5953
184.844	48.313
177.691	48.7261
174.664	48.9938
186.325	48.7965
183.163	49.0403
177.073	49.3061
182.216	49.4045
195.602	49.2631
192.631	49.4009
207.282	49.1892
212.845	49.1849
200.303	49.7443
202.734	49.859
209.04	49.8351
208.565	50.022
216.874	49.8949
233.353	49.6076
224.872	50.019
224.777	50.1177
231.211	50.2143
229.507	50.392
226.55	50.6394
246.655	50.1881
248.53	50.2671
243.274	50.5797
247.818	50.7489
246.918	50.8459
255.907	50.6368
272.108	50.4624
271.794	50.5989
266.654	50.8534
266.453	51.1431
270.339	51.1735
266.161	51.4671
264.531	51.8217
271.107	51.6027
277.902	51.6849
292.469	51.4574
290.616	51.6163
292.992	51.7417
297.09	51.8401
296.597	51.9721
296.589	52.1833
222.646	54.1578
151.901	56.2542
112.14	57.4158
98.3955	57.9609
94.6925	58.2555
80.4104	58.8562
71.0743	59.2166
85.6853	58.9878
85.3527	59.1203
93.0146	59.0883
85.4916	59.4834
81.1379	59.7952
80.8857	59.9164
89.7831	59.8747
75.8338	60.43
89.5601	60.1053
109.622	59.8108
122.88	59.503
102.3	60.3155
96.14	60.629
105.633	60.4845
91.9435	61.0923
118.34	60.5394
126.196	60.617
114.165	60.9383
123.615	60.8362
143.493	60.441
148.169	60.5014
132.421	61.1591
143.241	61.0115
151.086	60.938
152.142	61.0661
142.971	61.4452
148.607	61.4526
140.302	61.8317
146.323	61.829
139.498	62.1372
144.319	62.1659
134.954	62.5915
127.38	62.988
151.7	62.5998
151.941	62.6712
174.13	62.1468
171.473	62.5286
166.443	62.7112
174.51	62.6914
185.075	62.4728
180.692	62.7763
170.04	63.2859
181.989	63.2419
177.961	63.3983
179.42	63.502
164.154	64.1378
184.256	63.8193
204.577	63.3118
202.106	63.6107
209.365	63.5617
214.18	63.5952
187.608	64.5104
172.92	64.9934
172.131	65.1243
187.549	64.9017
206.964	64.6106
203.535	64.8887
194.923	65.2624
207.567	64.989
230.863	64.5543
222.624	64.8998
223.732	65.0859
227.522	65.3162
217.861	65.6027
221.242	65.6603
231.478	65.5834
240.85	65.4833
245.076	65.5509
234.928	65.8593
235.422	66.0755
249.039	65.8409
256.521	65.7996
264.249	65.8071
250.786	66.2853
241.768	66.6464
249.96	66.6968
257.874	66.4885
268.99	66.448
291.881	65.9734
278.878	66.5679
256.997	67.2771
269.195	67.0889
275.895	67.2104
262.012	67.6173
267.605	67.6122
285.546	67.3369
285.338	67.457
275.439	67.9789
274.32	68.0175
275.771	68.1488
294.389	67.8743
307.241	67.6688
315.784	67.7556
315.134	67.8322
316.036	67.9186
262.14	69.521
165.116	72.126
125.121	73.3396
106.5	74.1277
106.975	74.2346
114.443	74.2076
120.738	74.1884
121.999	74.2974
113.01	74.7862
100.973	75.1582
112.875	74.9364
114.684	75.1409
113.533	75.2997
118.972	75.4453
140.708	75.0058
138.694	75.1736
132.976	75.4433
131.35	75.7244
140.679	75.5934
145.745	75.6985
146.169	75.779
135.612	76.3046
124.843	76.7438
137.133	76.5717
143.025	76.5311
151.623	76.4744
156.54	76.4411
153.557	76.6893
161.259	76.6791
158.371	76.9155
162.842	76.917
157.845	77.2274
162.012	77.2187
140.192	78.0634
156.781	77.8192
155.037	78.012
148.07	78.3008
132.998	78.8672
141.783	78.8101
158.795	78.4906
165.072	78.6601
169.363	78.6021
177.482	78.5534
171.637	78.8126
171.396	78.906
186.815	78.6651
194.806	78.6472
200.687	78.7446
204.427	78.7286
201.751	78.9917
192.631	79.429
200.95	79.2785
214.549	79.1131
206.229	79.5157
210.528	79.5628
201.7	79.8871
188.416	80.3469
203.389	80.1175
208.349	80.2299
224.269	79.9529
213.134	80.3607
209.577	80.6193
212.63	80.7316
216.614	80.8468
216.548	80.9036
215.594	81.0936
236.679	80.7814
232.296	80.9518
237.582	81.0602
238.789	81.2486
247.002	81.1469
252.226	81.1056
253.407	81.1707
232.892	81.9402
229.734	82.1746
230.191	82.3734
242.25	82.2898
249.514	82.1763
254.697	82.2233
269.864	82.0073
261.387	82.3269
257.636	82.6364
257.57	82.7025
267.459	82.7766
267.06	82.9155
279.068	82.7048
286.749	82.5943
282.179	82.8797
285.031	83.0292
295.127	82.8641
299.908	82.9629
301.802	83.0736
290.134	83.4953
299.905	83.371
306.221	83.512
300.468	83.7965
309.994	83.6234
314.399	83.7
307.384	83.9352
321.746	83.8367
318.237	84.0757
308.258	84.5357
314.359	84.4941
311.526	84.7843
313.05	84.8724
323.622	84.7086
326.674	84.8348
337.929	84.7767
336.401	85.0784
345.562	84.8509
344.297	85.0492
342.173	85.1511
329.818	85.6046
333.886	85.6167
343.727	85.5732
354.167	85.5044
370.196	85.2109
362.264	85.6489
362.165	85.757
363.39	85.8348
296.235	87.7542
208.656	90.2618
171.553	91.4359
163.072	91.9298
152.12	92.2821
152.095	92.347
144.67	92.8817
155.195	92.7238
158.876	92.7233
155.235	92.9016
155.739	93.2091
164.553	93.0642
170.42	93.1893
176.923	93.0641
164.187	93.6102
150.965	94.0638
158.141	93.9986
157.976	94.1359
166.709	93.984
174.061	93.9921
167.642	94.4547
179.354	94.3296
186.837	94.2701
171.666	94.7932
187.59	94.5482
178.941	94.8953
192.349	94.7163
205.874	94.5574
216.289	94.3198
210.612	94.8453
220.127	94.6175
202.343	95.3748
206.803	95.3947
202.424	95.588
201.418	95.7658
203.868	95.926
203.118	96.0281
201.429	96.3064
198.015	96.4789
186.307	96.9843
202.27	96.7197
209.088	96.7144
225.833	96.3515
238.16	96.2745
228.688	96.6019
216.94	97.0765
234.208	96.86
235.031	97.0721
235.17	97.0318
242.513	97.1731
244.016	97.1976
240.459	97.4105
242.974	97.5782
234.972	98.0272
253.612	97.5364
265.952	97.5233
272.982	97.4252
269.279	97.6787
253.835	98.2686
252.003	98.5508
253.813	98.6819
253.019	98.8174
272.942	98.4763
283.81	98.3275
285.864	98.333
268.647	98.9468
260.849	99.2117
276.14	99.0476
284.179	99.0513
287.26	99.1581
291.526	99.11
280.096	99.5578
283.802	99.726
290.901	99.7041
301.733	99.5702
293.047	99.8403
292.491	100.107
301.659	100.035
302.113	100.211
303.418	100.255
316.117	99.9892
306.817	100.468
313.211	100.446
321.271	100.454
336.8	100.348
332.556	100.624
335.125	100.598
332.128	100.888
328.783	101.118
336.134	101.053
342.148	101.092
337.381	101.304
348.227	101.088
367.904	100.973
346.114	101.574
335.03	102.054
352.325	101.75
262.41	104.328
176.51	106.677
163.621	107.186
177.526	107.017
171.685	107.359
155.107	107.873
151.945	107.989
143.428	108.456
165.821	108.118
179.939	107.93
189.476	107.89
175.428	108.282
172.796	108.476
188.101	108.283
202.314	108.074
180.63	108.801
170.763	109.253
164.026	109.559
164.801	109.745
177.577	109.569
190.576	109.369
187.601	109.608
182.794	109.877
201.747	109.579
201.784	109.771
194.535	110.035
200.64	109.984
212.787	109.866
192.243	110.558
195.153	110.752
208.711	110.455
214.37	110.517
209.687	110.901
191.241	111.46
201.576	111.367
219.963	110.988
222.185	111.04
219.012	111.293
208.031	111.738
218.091	111.661
236.412	111.325
224.243	111.875
229.039	111.85
214.929	112.464
216.351	112.564
219.433	112.685
248.68	112.016
245.756	112.313
239.783	112.475
249.898	112.447
244.539	112.789
245.95	112.748
242.002	112.994
256.715	112.831
257.929	112.996
235.283	113.762
233.696	114.056
253.9	113.597
272.649	113.273
263.193	113.651
262.209	113.842
247.182	114.489
258.642	114.311
272.595	114.05
277.043	114.157
287.03	114.041
278.293	114.486
283.108	114.479
263.664	115.082
281.444	114.765
288.832	114.732
282.117	115.087
285.4	115.184
283.678	115.555
283.027	115.59
300.683	115.254
287.827	115.78
288.609	115.851
301.502	115.746
315.386	115.518
308.287	115.778
307.165	116.078
299.159	116.362
314.863	116.091
312.337	116.387
313.909	116.547
327.332	116.427
340.558	116.194
352.039	115.914
347.898	116.124
339.267	116.755
333.751	116.914
333.258	117.151
335.491	117.221
343.588	117.127
357.939	116.882
363.112	117.062
353.915	117.336
343.416	117.778
355.494	117.606
348.823	117.846
355.947	118.044
378.498	117.533
388.119	117.545
395.171	117.451
378.969	118.034
390.609	117.901
370.814	118.491
379.375	118.417
383.809	118.498
377.343	118.819
371.209	119.128
396.827	118.733
393.215	119.029
398.029	118.994
406.229	118.93
405.256	119.143
406.232	119.095
408.477	119.43
427.248	119.069
438.086	118.815
437.896	119.004
439.07	119.197
434.321	119.474
443.072	119.307
434.595	119.719
440.671	119.742
452.368	119.599
467.005	119.361
452.047	119.965
450.983	120.154
462.987	119.943
451.688	120.456
470.097	120.063
486.379	119.776
480.936	120.076
473.322	120.368
486.116	120.292
479.847	120.599
491.899	120.635
475.285	121.091
486.734	120.982
494.052	120.918
490.623	121.159
482.044	121.532
495.88	121.42
513.777	121.081
500.588	121.667
504.507	121.674
518.412	121.486
516.654	121.514
523.694	121.581
526.922	121.661
524.012	121.82
526.915	121.817
548.837	121.469
540.813	121.96
542.056	122.028
553.044	121.922
556.506	121.973
553.351	122.19
563.525	121.999
571.508	122.023
577.108	122.045
591.105	121.879
581.619	122.289
581.561	122.281
580.27	122.631
585.615	122.706
605.866	122.228
612.848	122.264
615.513	122.258
614.917	122.572
624.005	122.488
626.403	122.531
633.209	122.576
630.837	122.822
627.631	123.113
631.418	123.059
642.085	122.847
645.755	122.943
650.609	122.925
653.282	123.047
668.2	122.755
664.457	123.179
667.198	123.281
674.14	123.172
676.03	123.37
690.429	123.013
699.933	123.084
695.638	123.335
699.794	123.404
709.543	123.138
708.18	123.44
719.081	123.41
726.801	123.193
729.499	123.397
740.049	123.215
739.332	123.408
739.84	123.61
745.009	123.534
741.357	123.781
756.677	123.511
763.294	123.616
769.362	123.562
763.477	123.9
775.62	123.759
783.947	123.7
773.368	124.121
784.905	123.964
787.161	124.093
789.493	124.096
796.197	124.189
806.655	124.079
809.638	124.102
819.479	124.067
823.606	124.105
828.537	123.998
833.158	124.078
839.113	124.164
843.806	124.279
846.292	124.351
848.759	124.314
854.952	124.376
857.796	124.346
865.706	124.326
874.549	124.373
876.976	124.474
880.05	124.567
883.191	124.54
896.35	124.409
896.197	124.624
900.993	124.552
900.784	124.741
914.767	124.625
920.382	124.629
913.802	124.967
924.07	124.788
937.387	124.621
934.649	124.904
943.108	124.782
945.798	124.895
960.438	124.67
955.825	124.846
969.409	124.791
960.647	125.233
967.673	125.066
965.176	125.315
979.922	125.078
990.191	125.055
981.143	125.348
986.985	125.282
989.492	125.477
1000.51	125.402
1000.99	125.468
1014.2	125.294
1016.61	125.428
1023.32	125.398
1023.47	125.563
1021.08	125.801
1031.55	125.589
1033.94	125.604
1044.9	125.582
1054.08	125.523
1052.03	125.761
1063.26	125.552
1066.09	125.62
1064.96	125.975
1073.97	125.816
1078.39	125.901
1085.23	125.9
1092.67	125.768
1097.3	125.848
1102.04	125.819
1109.26	125.753
1115.02	125.844
1120.24	125.89
1124.6	125.872
1125.49	126.059
1132.63	125.926
1134.55	126.073
1139.52	126.189
1144.08	126.175
1157.91	126.03
1159.99	126.017
1165.24	126.177
1169.72	126.201
1176.02	126.141
1182.27	126.132
1183.82	126.054
1196.34	126.014
1201.45	126.058
1207.82	126.096
1212.84	126.074
1206.26	126.445
1219.44	126.359
1224.43	126.507
1225.24	126.559
1228.04	126.541
1234.1	126.656
1242.24	126.538
1243.35	126.591
1246.21	126.617
1261.76	126.423
1266.8	126.428
1279.03	126.367
1279.4	126.522
1281.39	126.63
1286.38	126.448
1292.59	126.634
1302.76	126.631
1307.81	126.673
1305.77	126.832
1312.08	126.835
1323.09	126.701
1323.72	126.708
1322.86	126.863
1335.19	126.731
1337.53	126.839
1346.05	126.798
1351.98	126.752
1356.1	126.887
1360.02	127.077
1364.06	126.961
1375.89	126.925
1381.22	126.959
1378.8	127.036
1387.31	127.041
1389.21	127.138
1400.22	127.013
1404.2	127.032
1413.27	127.027
1414.1	127.024
1418.56	127.113
1424.51	127.112
1426.48	127.211
1434	127.178
1443.8	127.03
1446.1	127.199
1454.73	127.224
1465.01	127.15
1466.97	127.135
1466.11	127.295
1481.6	127.085
1482.86	127.093
1487.11	127.233
1494.39	127.252
1503.65	127.05
1506.31	127.085
1507.9	127.227
1515.46	127.252
1518.67	127.379
1533.49	127.176
1531.23	127.337
1534.27	127.491
1535.51	127.614
1547.31	127.422
1552.56	127.527
1556.5	127.524
1559.09	127.69
1571.86	127.376
1568.48	127.589
1581.19	127.433
1589.29	127.422
1594.58	127.516
1592.5	127.644
1602.74	127.517
1608.78	127.633
1608.7	127.727
1611.69	127.772
1627.86	127.557
1626.09	127.819
1636.07	127.543
1643.77	127.615
1649.52	127.628
1650.57	127.812
1657.03	127.697
1660.71	127.742
1666.52	127.804
1675.62	127.785
1684.31	127.753
1683.3	127.871
1687.88	127.893
1692.21	127.962
1704.8	127.759
1706.14	127.843
1711.91	127.801
1714.97	127.909
1722.74	128.002
1733.51	127.884
1731.1	128.03
1737.54	128.076
1744.39	127.932
1752.24	128.069
1755.71	127.982
1763.04	128.078
1766.25	128.09
1776.51	127.911
1778.23	128.164
1789.03	127.934
1800.18	127.769
1797.09	128.039
1797.95	128.067
1811.66	127.962
1813.47	128.116
1821.67	128.102
1826.22	128.143
1832.8	127.997
1831.11	128.289
1843.37	128.2
1851.03	128.053
1849.6	128.224
1855.77	128.378
1860.58	128.238
1874.91	128.172
1877.43	128.202
1880.68	128.208
1889.79	128.211
1892.3	128.223
1898.44	128.231
1901.81	128.298
1911.48	128.263
1911.65	128.502
1921.46	128.299
1922.38	128.362
1931.18	128.327
1940.49	128.256
1943.08	128.243
1944.9	128.566
1958.68	128.309
1956.21	128.397
1967.44	128.427
1970.11	128.457
1970.38	128.693
1986.2	128.364
1989.97	128.416
1992.03	128.435
1999.32	128.55
2004.62	128.539
2008.08	128.645
2013.43	128.577
2021.71	128.538
2023.9	128.673
2034.47	128.601
2038.78	128.685
2042.92	128.612
2049.52	128.723
2049.2	128.901
2059.12	128.654
2065.14	128.678
2073.83	128.555
2076.63	128.743
2078.75	128.866
2089.71	128.636
2090.35	128.803
2095.68	128.686
2103	128.782
2112.57	128.649
2123.52	128.695
2119.53	128.837
2131.49	128.664
2132.9	128.811
2144.77	128.672
2140.48	128.973
2148.8	128.923
2159.5	128.812
2157.75	129.023
2167.35	128.848
2173.81	128.93
2177.55	128.951
2179.61	129.144
2187.58	129.017
2195.14	129.001
2204.23	128.909
2201.71	129.03
2211.99	129.016
2219.41	129.095
2229.3	128.881
2231.12	128.778
2236.47	128.94
2244.48	128.976
2250.2	128.954
2250.61	129.053
2263.37	128.846
2265.8	129.02
2272.62	128.873
2278.09	128.976
2282.22	128.922
2291.89	128.971
2297.62	128.98
2301.1	129.026
2306.1	129.036
2314.2	128.979
2318.69	129.09
2322.1	129.151
2332.2	128.991
2330.68	129.169
2340.19	129.074
2346.13	129.188
2348.85	129.25
2355.84	129.217
2361.51	129.118
2369.33	129.068
2376.02	129.116
2382.61	129.03
2387.67	129.099
2395.61	129.119
2396	129.319
2405.28	129.272
2405.75	129.182
2410.55	129.266
2419.09	129.229
2430.02	129.143
2432.43	129.254
2437.78	129.37
2447.18	129.154
2448.37	129.389
2453.52	129.446
2457.96	129.434
2468.59	129.283
2468.83	129.35
2479.4	129.273
2481.87	129.438
2489.15	129.439
2498.15	129.325
2506.42	129.19
2505.06	129.373
2509.4	129.364
2520.75	129.34
2524.51	129.369
2533.68	129.284
2534.71	129.472
2542.4	129.38
2545.67	129.445
2420.34	132.891
1537.99	156.27
750.437	177.281
332.91	188.316
159.848	193.074
69.305	195.619
1.71857	197.563
1.32376	197.858
3.01626	197.877
-0.800086	198.129
4.81476	198.243
-13.4298	198.819
-26.2131	199.307
-12.7316	199.177
-12.0956	199.265
-6.4332	199.176
4.99023	199.26
-0.0251165	199.406
16.2492	199.175
19.0602	199.17
8.64573	199.627
8.14126	199.856
-14.7312	200.508
-19.03	200.741
6.82162	200.28
6.65712	200.496
-0.460116	200.894
-4.50676	201.188
0.570724	201.128
5.68842	201.158
-3.71351	201.52
-16.3725	201.959
-11.9091	202.103
-9.32836	202.209
0.841244	202.12
2.1499	202.164
6.34277	202.283
-4.76995	202.699
-7.23741	202.938
-4.39343	203.051
3.69983	202.893
-2.1782	203.254
7.8086	203.225
25.1722	202.933
7.94753	203.556
-4.32398	204.072
2.3473	203.983
-5.25614	204.44
13.1968	204.06
16.6622	204.115
4.8111	204.634
5.10354	204.727
-4.87597	205.026
-19.3956	205.596
-23.4569	205.992
-19.9622	205.973
3.19172	205.4
6.23674	205.568
5.86755	205.889
-0.0287715	206.145
-13.7881	206.645
-15.2503	206.84
-9.17118	206.748
0.0772335	206.752
-11.4193	207.321
-19.1799	207.608
-0.266376	207.298
10.7769	207.117
20.1313	207.127
12.4876	207.398
-0.558816	207.796
12.908	207.744
7.3736	207.963
11.7858	208.136
2.46428	208.487
19.0712	208.104
17.0022	208.315
-0.836646	208.917
-2.06854	209.051
-15.0711	209.659
-8.80927	209.664
-0.394326	209.694
1.1812	209.63
-18.9167	210.383
-25.3869	210.884
-6.59039	210.352
3.46588	210.386
-7.46405	210.962
-18.1527	211.179
-11.5911	211.117
5.44351	210.98
3.42201	211.18
9.13191	211.217
7.66239	211.467
11.3471	211.384
10.7111	211.763
12.0819	211.814
3.35256	212.236
-1.87115	212.438
-15.9082	212.894
-10.2568	212.947
3.51706	212.727
-8.61919	213.166
-25.5917	213.745
-10.0924	213.434
-2.18918	213.45
6.28427	213.323
11.0839	213.463
16.0737	213.492
-5.38042	214.254
-4.81748	214.372
-0.15306	214.52
13.2297	214.346
7.98408	214.535
13.5075	214.527
-4.84305	215.134
-11.3754	215.535
-6.90111	215.605
-9.50748	215.834
-4.3642	215.818
-5.68018	216.114
-8.24999	216.296
-15.3599	216.672
-16.3359	216.78
-17.4107	216.913
-26.809	217.45
-32.8953	217.573
-6.80607	217.152
5.92968	216.987
-8.30116	217.476
-19.6405	218.036
-27.0904	218.337
-16.5882	218.18
-4.19604	218.142
5.2132	218.106
19.126	217.684
6.36835	218.259
13.5331	218.198
-8.73982	218.987
-5.04411	218.976
-8.95185	219.235
-16.1093	219.648
-10.9477	219.742
-13.1081	219.835
-6.92305	220.002
-17.0817	220.27
-21.3001	220.615
8.4666	219.941
16.845	219.871
14.4031	220.211
4.56985	220.639
-15.9704	221.322
-37.1832	222.023
-36.5106	222.166
-14.5667	221.666
-5.04777	221.558
-2.22937	221.616
-8.26095	221.995
1.30548	221.876
-2.25131	222.314
-9.1602	222.546
-15.4367	222.807
-15.4696	223.042
-17.2389	223.18
-9.21504	223.171
0.625554	223.123
21.2243	222.613
22.0029	222.881
15.7337	223.202
14.1107	223.35
9.36585	223.631
-2.3756	224.027
-7.17162	224.359
-6.64522	224.616
3.82047	224.469
0.863164	224.703
-13.0131	225.164
-5.44987	225.107
-2.14531	225.162
5.07796	225.256
15.7593	224.966
3.43664	225.497
-6.35278	225.846
-4.89789	226.097
16.0774	225.604
0.344094	226.192
-12.2856	226.649
-10.2459	226.879
1.00938	226.748
15.3389	226.449
14.1984	226.671
14.1948	226.823
8.38985	227.232
11.943	227.203
-10.9441	228.03
-9.0286	228.067
1.23969	228.072
5.30095	228.097
10.5173	228.047
10.945	228.224
1.52481	228.527
14.7723	228.394
0.680394	229.026
-15.433	229.574
-20.9967	229.996
-22.2834	230.153
-19.1434	230.213
7.17621	229.515
1.26892	229.909
3.69617	229.992
-4.10832	230.394
-8.94087	230.577
-8.15128	230.817
20.6577	230.201
39.5164	229.888
20.6687	230.604
6.21117	231.085
-1.40689	231.396
0.175944	231.597
-10.6151	232.074
-5.97626	232.057
-7.05099	232.292
-10.7065	232.448
9.4024	232.047
-16.2007	232.973
-25.6757	233.355
-10.8746	233.117
3.03088	232.934
1.79897	233.233
2.37289	233.259
0.164974	233.491
3.72543	233.585
-0.397982	233.795
-8.50953	234.21
1.13368	234.103
-2.07219	234.15
-2.68267	234.579
-4.85403	234.724
-8.07817	235.01
-25.3321	235.551
-34.2661	235.961
-24.0235	235.966
-5.57051	235.549
-21.1758	236.217
-28.1724	236.506
-23.9613	236.437
-9.63542	236.312
1.05691	236.347
-4.45193	236.556
-1.81997	236.601
-19.7319	237.178
-31.0055	237.613
-16.2044	237.484
1.1556	237.155
3.87895	237.253
12.1879	237.108
-1.22047	237.667
3.50244	237.74
10.9962	237.712
1.37493	238.057
0.753499	238.262
7.7026	238.161
-3.97306	238.57
-2.7119	238.756
5.92603	238.74
19.2503	238.563
3.08206	239.085
-9.55501	239.633
-4.38612	239.704
0.914354	239.619
10.7623	239.727
2.96873	240.01
-10.5749	240.426
-18.7888	240.917
-3.65502	240.629
6.6754	240.476
2.67995	240.742
2.58124	240.973
3.20268	241.195
9.9288	241.137
14.5713	241.189
10.9633	241.262
-9.28084	241.996
7.66239	241.775
8.18147	241.853
-5.92508	242.444
-0.898776	242.44
-3.88533	242.679
-0.167676	242.687
11.0876	242.601
14.3519	242.585
9.19405	242.991
1.56502	243.297
-6.00186	243.872
-1.40689	243.779
-4.99293	244.066
-13.4335	244.292
-13.1557	244.496
-13.4042	244.755
-1.57139	244.645
6.87645	244.601
14.458	244.434
10.5795	244.802
24.3753	244.599
10.7111	245.133
-0.255402	245.467
-10.4652	245.975
-7.35073	245.998
-25.2992	246.636
-22.4808	246.731
-16.9281	246.773
-7.43846	246.803
0.486654	246.553
-0.931676	246.787
-9.47092	247.044
-11.1634	247.355
-5.06239	247.364
-3.16884	247.428
9.84838	247.274
7.78669	247.475
13.672	247.503
22.7011	247.545
16.9072	247.748
7.05923	248.264
10.5393	248.227
9.62539	248.453
27.7713	248.154
27.7969	248.241
9.27812	248.934
-3.666	249.399
1.17754	249.542
2.59222	249.596
7.35167	249.645
7.77205	249.822
2.37655	250.175
-24.7143	250.999
-20.6494	250.937
-26.48	251.348
-25.6611	251.468
-32.3689	251.833
-24.1697	251.626
-2.42313	251.269
28.2026	250.696
15.1123	251.21
0.0370375	251.763
-4.49578	252.011
-1.1437	252.143
-4.55061	252.357
-8.52415	252.663
-10.0595	252.781
5.75057	252.429
9.5925	252.612
-4.29473	253.129
4.03981	253.203
3.01261	253.34
-12.3807	253.842
-6.44051	253.887
6.03205	253.586
-1.77975	254.039
0.274644	254.077
-5.00025	254.486
-13.3311	254.866
-2.58762	254.68
8.48487	254.535
3.15517	254.762
7.27492	254.773
9.62174	254.995
20.4713	254.902
15.8288	255.153
-4.25088	255.837
-6.29064	256.148
2.7421	255.878
-4.72609	256.308
0.925314	256.334
6.17827	256.411
0.296559	256.735
-6.30892	257.042
3.57555	257.011
-7.09851	257.269
-16.9464	257.827
-17.3558	257.943
-23.8334	258.356
-22.66	258.39
-19.3152	258.517
-12.0773	258.413
18.1464	257.765
9.67657	258.185
4.69779	258.504
17.0022	258.331
36.7528	258.077
30.6993	258.296
28.8972	258.458
22.745	258.858
30.257	258.784
18.9835	259.242
12.6814	259.536
14.6371	259.732
20.1386	259.601
7.21277	260.083
-2.36463	260.574
14.0486	260.288
21.44	260.204
23.0301	260.354
14.224	260.737
20.2812	260.826
-0.946306	261.623
-11.4559	261.982
-3.30045	261.868
16.2857	261.586
19.3198	261.612
9.09169	262.019
15.8068	262.154
27.3728	261.932
25.461	262.037
20.2446	262.303
11.6323	262.759
-3.82318	263.432
11.8699	263.105
10.3602	263.269
4.10559	263.576
-2.68631	263.97
3.38545	264.039
-4.58353	264.263
6.09784	264.165
18.7422	264.185
10.309	264.527
3.81681	264.711
-3.41741	265.163
-9.05054	265.453
-0.986506	265.282
4.52232	265.389
-1.17294	265.553
8.03526	265.728
-4.12294	266.085
-9.4892	266.267
-14.4314	266.627
-13.5212	266.786
0.0516535	266.603
-11.518	267.146
-1.05232	267.003
16.8377	266.702
8.2948	267.096
1.91596	267.361
-8.41815	267.83
-14.2231	268.157
-1.93693	267.939
12.1842	267.709
17.5505	267.747
15.105	268.054
17.6858	268.064
17.7772	268.296
6.39394	268.723
-6.30892	269.274
-10.308	269.42
-14.7239	269.876
-16.113	269.949
-17.0926	270.227
-22.2542	270.225
-21.9544	270.602
-18.3976	270.697
-11.7995	270.573
-17.9773	270.947
-27.4304	271.365
-17.6556	271.278
-12.3259	271.266
-11.6825	271.354
-6.86822	271.53
-4.72975	271.515
17.0205	271.144
5.88583	271.63
-12.4538	272.246
4.4748	271.901
-1.26433	272.13
5.60435	272.164
4.57715	272.352
1.0167	272.735
18.9213	272.378
18.4754	272.568
-0.376046	273.152
-11.8031	273.659
-18.4452	274.178
-15.9411	273.992
-18.1747	274.308
-17.2937	274.473
-14.8189	274.582
-2.7119	274.437
1.06787	274.388
-11.4449	274.846
-13.6309	275.068
-22.7258	275.468
-2.98973	275.201
7.9731	275.086
-22.097	275.988
-13.9745	275.994
-2.04296	275.809
-10.7869	276.181
-9.34663	276.271
-3.26023	276.29
-10.7101	276.564
-9.4819	276.756
4.92808	276.528
-0.47839	276.946
-10.3409	277.288
-5.47546	277.316
23.052	276.729
19.6378	277.003
3.52437	277.624
1.94153	277.776
13.2626	277.73
12.0271	277.946
-4.45559	278.485
-20.6092	278.966
-9.58058	278.758
7.57832	278.503
2.86638	278.843
-16.8367	279.618
-23.3691	279.845
-27.8288	280.196
-9.22235	279.78
6.71562	279.631
11.7931	279.602
28.6596	279.332
8.85774	280.138
10.7878	280.078
-7.73456	280.708
-1.95521	280.803
5.34115	280.689
-2.99703	281.17
2.24861	281.123
14.6919	281.007
12.59	281.14
5.29363	281.502
-2.95318	281.893
-12.0298	282.366
-15.8278	282.613
-21.8886	282.846
-23.3106	283.057
-11.5911	282.964
12.5864	282.465
12.7179	282.636
7.38822	282.859
7.38092	283.152
22.2551	282.816
24.5471	282.897
14.8418	283.268
11.9905	283.535
4.01055	284.043
-19.5199	284.745
-18.4159	284.927
-9.09441	284.851
-12.6987	285.065
18.6654	284.414
15.4084	284.564
-6.55018	285.266
-18.4817	285.727
1.20679	285.492
-4.19604	285.869
-6.5319	286.09
4.49674	285.984
10.1152	285.982
15.6497	285.827
9.06611	286.253
7.58928	286.443
-0.12382	286.683
-4.11927	286.971
12.1148	286.714
9.00396	286.988
-3.26023	287.54
-7.92831	287.81
-21.9033	288.324
-18.8253	288.381
-4.207	288.161
-4.89059	288.358
-7.19355	288.496
-12.059	288.895
-24.5681	289.385
-8.65941	289.145
-2.89834	289.204
6.24772	289.009
-5.82274	289.368
0.0589535	289.442
8.32403	289.491
-2.902	289.855
-8.79465	290.226
-19.4175	290.735
-3.42839	290.401
-11.3645	290.788
-10.8893	290.9
-11.2438	291.17
-4.9637	291.037
-18.5219	291.637
-14.1646	291.765
-17.959	292.026
-8.76175	291.788
-13.0752	292.126
-24.6888	292.478
-24.9556	292.714
-5.3658	292.373
-2.25497	292.373
0.705984	292.469
6.22579	292.517
17.4993	292.458
4.5077	292.745
1.0167	293.158
-13.3969	293.808
-11.2036	293.773
3.55361	293.587
-0.968226	293.811
-20.4374	294.539
-13.9526	294.574
5.25707	294.238
-8.66305	294.687
-12.6329	294.952
-11.5874	295.094
-11.8068	295.279
-16.4529	295.617
-6.19195	295.466
-12.7499	295.776
0.925314	295.65
-1.33378	295.819
-8.47298	296.14
0.0991685	295.988
2.1755	296.24
-6.17001	296.602
-0.77083	296.579
-20.6165	297.304
-26.1254	297.481
-20.6823	297.658
-5.64362	297.267
1.35301	297.317
4.69779	297.334
4.5077	297.495
-3.04091	297.95
-14.6179	298.406
-2.53645	298.134
11.2631	298.101
-1.8821	298.539
9.13556	298.386
10.5429	298.5
34.735	298.083
34.9178	298.326
13.1383	298.927
-0.873196	299.457
-23.3764	300.297
-15.7438	300.096
-26.2241	300.628
-14.1317	300.447
-12.1431	300.528
-21.5341	300.931
-1.3155	300.578
14.4982	300.464
16.6805	300.342
7.94386	300.769
10.0714	300.97
10.7623	301.131
18.1573	301.046
11.8553	301.253
-10.1801	302.09
-14.7093	302.379
-18.5731	302.586
-15.455	302.66
-7.11312	302.61
7.8086	302.341
11.7748	302.465
5.00485	302.827
20.9099	302.656
22.533	302.691
4.56985	303.27
-15.327	303.931
-13.9672	304.239
-5.13186	304.112
-0.204226	304.124
-4.50676	304.444
-7.98678	304.641
-2.2038	304.709
-17.9517	305.256
-17.6154	305.362
-9.51113	305.199
6.48533	305.002
-0.12382	305.319
-2.63514	305.605
-2.56569	305.823
-4.01693	305.857
4.52964	305.842
7.81592	305.985
14.5164	305.974
8.54336	306.246
2.24495	306.581
12.3487	306.457
4.08732	306.89
14.3227	306.749
6.28793	307.144
11.2265	307.307
2.13529	307.542
-4.22528	307.921
-3.01166	308.058
-9.41975	308.3
1.96713	308.193
9.23425	308.181
6.4049	308.48
-13.2361	309.116
-16.442	309.356
[truncated: 3,002 more rows]

## Sheet: Figure 2
Figure 2c			Figure 2d				Figure 2e
Force	Extension		Length	Number of Events			Force	Number of Events
-315.509	0		20	0			0	0
-317.234	0.202188		25	0			30	11
-314.594	0.296102		30	2			60	38
-314.68	0.457635		35	12			90	33
-315.939	0.648167		40	50			120	17
-315.344	0.792611		45	35			150	9
-310.611	0.834609		50	18			180	7
-304.625	0.845554		55	11			210	6
-301.82	0.935379		60	2			240	7
-297.27	0.981841		65	1			270	2
-294.348	1.06876		70	0			300	0
-287.248	1.05209		75	0			330	0
-284.417	1.14106		80	0			360	0
-278.113	1.14413		85	0			390	0
-270.665	1.1188		90	0			420	0
-266.648	1.17858		95	0			450	0
-262.087	1.22474		100	0			480	0
-254.71	1.2013		105	0			510	0
-250.276	1.25061		110	0			540	0
-246.844	1.3249		115	0			570	0
-239.415	1.29995
-231.293	1.25801
-230.737	1.40361
-225.238	1.42664
-216.161	1.3609
-209.969	1.36665
-202.105	1.33101
-194.894	1.31155
-190.433	1.36031
-178.54	1.22475
-177.049	1.34717
-171.343	1.36505
-164.215	1.34767
-159.634	1.39346
-160.464	1.57333
-158.425	1.68227
-157.608	1.82131
-150.669	1.8086
-139.632	1.69417
-140.879	1.8846
-133.67	1.8653
-131.104	1.96115
-122.721	1.91266
-114.126	1.85889
-109.017	1.89158
-97.1632	1.75687
-89.5478	1.7274
-83.4307	1.73529
-83.7556	1.90275
-78.3315	1.92762
-72.5489	1.9436
-63.2465	1.87229
-57.9131	1.89961
-52.2022	1.91737
-46.1735	1.92725
-43.2416	2.01393
-29.6429	1.83606
-28.2976	1.9623
-25.1195	2.04288
-14.5508	1.94016
-4.30934	1.84555
-1.36547	1.93214
4.86398	1.93704
12.5821	1.90502
20.0588	1.87918
25.7459	1.89754
30.458	1.94007
40.016	1.86261
46.126	1.87048
50.224	1.92814
53.1798	2.01453
54.0233	2.15301
56.8453	2.24232
64.733	2.20639
74.1119	2.13308
78.8885	2.17401
79.7153	2.31321
85.5241	2.32844
98.2268	2.17309
101.94	2.2403
103.756	2.35476
115.431	2.2248
120.418	2.26051
128.246	2.22597
132.87	2.27069
133.056	2.42567
146.834	2.24336
159.448	2.0898
159.84	2.23978
163.716	2.30296
169.152	2.32783
179.955	2.2193
188.17	2.17516
188.44	2.32786
183.293	2.61511
194.651	2.49303
202.304	2.46261
198.954	2.7053
204.901	2.71719
189.057	3.26977
148.335	4.43914
132.667	4.98733
133.298	5.13108
140.578	5.11011
113.006	5.95355
116.702	6.02127
115.09	6.22087
105.307	6.6229
116.354	6.50852
99.032	7.09782
111.79	6.94071
109.618	7.15429
98.7333	7.58383
96.6712	7.79438
76.413	8.45641
33.6599	9.67626
27.5882	9.98634
22.8092	10.2644
23.4567	10.408
23.2058	10.5735
16.4292	10.9013
15.4853	11.0843
11.3802	11.3455
6.06111	11.637
5.68358	11.8061
33.3517	11.2795
24.5081	11.6582
21.5953	11.8901
13.6741	12.2461
18.6251	12.2829
28.3289	12.2017
34.697	12.2033
25.5045	12.5909
33.9371	12.5414
44.3625	12.4425
29.1318	12.9796
21.7267	13.3229
14.9142	13.6515
17.0098	13.7592
33.7531	13.5034
33.2704	13.675
21.397	14.1289
25.7602	14.1803
35.4759	14.099
37.9037	14.1984
38.7639	14.3367
16.6777	15.044
11.6526	15.3283
19.2512	15.2994
18.6801	15.473
28.458	15.3902
23.0433	15.6841
26.4794	15.7583
26.2596	15.9235
22.8068	16.1687
42.3314	15.8442
34.6301	16.1947
17.2225	16.7861
30.8737	16.6072
22.7805	16.9675
24.888	17.0748
32.8379	17.0372
32.6898	17.2005
41.1821	17.1496
28.6897	17.619
11.3037	18.2097
31.182	17.8764
37.9252	17.8688
36.4987	18.0638
24.4866	18.5214
35.5309	18.4071
32.8809	18.6324
34.7447	18.7457
29.2656	19.0412
34.329	19.0753
41.9706	19.0454
36.4915	19.3409
69.2253	18.6887
56.7497	19.1576
42.5656	19.6691
43.5119	19.8055
53.5956	19.715
51.3518	19.9303
41.0411	20.3456
24.0063	20.9277
44.7042	20.5739
40.0925	20.848
28.317	21.2997
10.3861	21.9042
36.2286	21.4228
34.771	21.6187
24.1353	22.0421
14.6825	22.4361
22.8617	22.3929
46.0208	21.9784
54.7712	21.921
29.765	22.7008
29.2632	22.8728
48.1977	22.5628
56.1786	22.5248
74.7546	22.2236
62.9075	22.6771
55.6673	23.0162
40.9933	23.5401
34.7137	23.8554
29.2322	24.151
30.8833	24.2696
40.2741	24.1965
42.0925	24.3111
52.4032	24.215
56.193	24.2806
45.9157	24.6953
41.9157	24.9542
45.6481	25.0212
52.6947	25.0063
51.2849	25.2008
47.1797	25.4622
36.7328	25.881
47.7556	25.7675
40.967	26.0954
67.4093	25.5992
64.2241	25.8381
63.6458	26.0121
61.3519	26.2287
65.6769	26.2812
80.6758	26.0688
65.2038	26.6123
75.0438	26.5279
69.9613	26.8136
64.2886	27.1141
71.904	27.0847
78.9267	27.0706
77.0701	27.2762
72.0043	27.5615
70.0234	27.7704
71.3257	27.8977
64.5801	28.2249
62.6159	28.4331
69.7104	28.4171
70.9243	28.5466
78.0283	28.53
91.5099	28.3555
95.8397	28.4077
91.5672	28.6736
78.1525	29.1658
99.0559	28.8073
90.6664	29.175
97.8373	29.157
112.741	28.9469
102.686	29.3562
109.981	29.3349
109.981	29.3349
66.1381	30.582
21.7219	31.8433
31.4687	31.7614
15.5976	32.3146
30.0757	32.1154
5.99421	32.8723
12.8951	32.861
36.9383	32.4245
23.1031	32.9273
7.10533	33.4839
3.12681	33.7421
7.14596	33.8023
18.9716	33.6685
23.7745	33.7094
26.0947	33.8117
39.4497	33.6401
-1.27467	34.8099
8.14716	34.7359
18.1807	34.6469
18.8091	34.7911
9.38253	35.1846
20.1496	35.0773
16.9286	35.317
28.6443	35.1861
14.023	35.7086
26.6802	35.5544
19.3277	35.8965
31.8128	35.7467
20.348	36.1906
12.4722	36.5457
26.8092	36.3502
22.9597	36.6051
12.821	37.0165
28.3791	36.7904
27.4305	36.9736
35.4592	36.9343
33.4926	37.1429
17.5355	37.6986
23.9633	37.6987
17.1938	38.0264
-1.14325	38.6411
-3.64745	38.8628
3.58797	38.8432
12.2595	38.788
16.8569	38.8338
10.2666	39.1568
26.4102	38.9164
36.1569	38.8344
25.6121	39.2559
20.5368	39.5415
26.0183	39.5652
7.51871	40.1839
4.50316	40.4184
19.5427	40.2054
29.0004	40.1304
32.9837	40.1914
29.6408	40.4342
6.042	41.1792
1.1937	41.4595
21.1891	41.1232
33.3445	40.9815
26.2524	41.3172
21.4352	41.5964
46.4605	41.1358
35.2704	41.5731
12.8425	42.289
12.5869	42.4551
17.4471	42.4944
17.7028	42.648
29.3301	42.5194
27.3182	42.7291
39.9085	42.5768
28.6587	43.0156
14.4029	43.5289
-3.61877	44.1356
14.3862	43.8489
28.3265	43.6629
39.3111	43.5504
17.3515	44.2548
18.3241	44.3906
29.4377	44.2748
26.7375	44.5016
22.9645	44.755
31.2131	44.7103
19.9752	45.1487
15.557	45.418
19.0075	45.4924
17.9178	45.6792
16.1305	45.8833
8.23079	46.2391
12.5893	46.2908
27.4472	46.0822
32.8786	46.1073
11.3825	46.8004
42.7161	46.183
41.4043	46.3754
33.1462	46.74
32.188	46.9238
37.3875	46.9546
48.8882	46.8292
24.1736	47.602
25.9657	47.7174
40.8953	47.507
33.7674	47.8436
31.6002	48.0571
49.5047	47.773
43.7938	48.0744
14.4411	48.9623
3.48045	49.394
15.8533	49.2469
22.2715	49.2477
31.808	49.1712
28.3504	49.4167
24.6467	49.6685
31.7746	49.6515
37.4736	49.6701
49.4545	49.5327
32.6372	50.1096
27.5858	50.3948
40.7281	50.2287
55.6505	50.0185
45.9133	50.4198
35.2465	50.8442
32.2501	51.0785
39.2561	51.0647
51.9086	50.9107
41.335	51.3328
47.6648	51.3356
53.4689	51.3515
57.543	51.4103
31.7292	52.2103
10.7613	52.8905
15.0481	52.944
26.7041	52.8148
22.8737	53.0696
40.6707	52.7881
34.1044	53.1107
34.6922	53.2563
38.7161	53.3163
37.8631	53.4973
37.6169	53.6632
37.2466	53.8323
40.4724	53.9121
34.3194	54.2248
46.6732	54.0782
44.9766	54.2802
39.7149	54.5705
46.2526	54.5682
44.4581	54.7727
48.3745	54.8355
48.5489	54.991
41.7317	55.32
42.5059	55.4609
47.7437	55.4908
27.5667	56.151
30.8188	56.2302
40.8667	56.141
60.0974	55.824
51.8488	56.1883
48.3888	56.434
70.3795	56.0487
64.7976	56.347
62.4391	56.5653
65.2157	56.6563
52.9815	57.1197
49.9229	57.3555
57.7892	57.3202
64.4869	57.3142
56.3961	57.6747
54.3674	57.8849
58.1547	57.9507
58.4463	58.1035
58.2551	58.2683
72.8837	58.0652
79.9351	58.0505
64.4702	58.5938
75.5814	58.478
80.5014	58.5161
71.5718	58.8975
90.0523	58.5989
77.9303	59.0597
71.7964	59.3716
88.8862	59.1076
80.2505	59.4818
63.5861	60.055
71.8132	60.0108
85.3856	59.8344
82.3509	60.0693
70.8096	60.5155
74.3102	60.5887
81.5958	60.5679
83.4787	60.6813
96.676	60.5138
86.7237	60.9205
82.8431	61.1767
106.396	60.7525
107.625	60.882
114.655	60.8675
112.896	61.0711
119.391	61.07
117.696	61.2718
116.198	61.4692
114.545	61.67
122.774	61.6257
127.362	61.672
133.778	61.6727
138.392	61.7183
149.479	61.6032
141.9	61.9512
138.777	62.1885
139.759	62.3242
130.793	62.7065
135.102	62.7593
145.94	62.6507
147.608	62.7692
154.913	62.748
154.514	62.9179
153.114	63.1126
152.519	63.2872
149.092	63.5324
148.206	63.7141
139.983	64.0781
149.386	64.0048
159.001	63.9263
156.022	64.1601
158.954	64.2475
167.993	64.1831
182.751	63.9772
173.668	64.3622
174.058	64.5127
179.606	64.5349
178.92	64.712
162.225	65.2858
170.084	65.251
178.863	65.1932
184.368	65.2166
174.746	65.6151
197.396	65.2134
196.956	65.3842
190.483	65.7048
194.631	65.7619
212.232	65.4854
213.327	65.6182
205.095	65.9824
215.038	65.8958
207.972	66.2308
222.127	66.0399
226.608	66.0885
236.065	66.0141
232.995	66.2503
230.452	66.4732
240.01	66.3962
240.01	66.3962
180.218	68.039
113.622	69.8508
71.4237	71.0575
59.5287	71.5123
46.5202	71.995
72.0091	71.5226
63.1273	71.903
64.205	72.0364
74.9577	71.9295
76.4536	72.0525
74.272	72.2664
66.5873	72.6171
73.8466	72.5972
80.9291	72.5813
87.5003	72.5784
73.0461	73.097
76.7547	73.1648
84.1502	73.1415
77.8897	73.4566
85.462	73.4289
83.6245	73.6346
79.8682	73.8875
59.3901	74.5555
59.2013	74.7202
68.4702	74.6502
72.8956	74.7005
62.6542	75.1146
70.9123	75.0696
77.5981	75.0638
72.8144	75.3426
77.5193	75.3858
97.6198	75.0472
89.9352	75.3979
97.725	75.3645
101.453	75.4322
101.591	75.5889
102.325	75.7308
86.4154	76.2851
93.94	76.2586
100.991	76.2437
99.259	76.4466
95.2494	76.7061
110	76.5003
115.835	76.5157
115.113	76.6934
111.154	76.9517
113.716	77.0482
121.176	77.023
130.808	76.9442
136.973	76.9514
134.884	77.1632
139.9	77.1987
133.037	77.529
120.495	78.0001
117.467	78.2353
139.496	77.8488
137.305	78.0632
129.384	78.4198
134.624	78.4499
143.733	78.3838
161.25	78.1094
146.115	78.6448
133.947	79.1067
147.981	78.9187
147.018	79.1024
147.522	79.25
155.919	79.2018
160.191	79.2559
155.52	79.5316
163.651	79.4901
175.491	79.3564
187.848	79.2102
182.67	79.4986
183.79	79.6306
182.954	79.8114
176.925	80.121
160.201	80.6958
182.607	80.3001
189.152	80.2978
194.075	80.3357
202.581	80.2847
209.898	80.2635
201.16	80.6402
198.395	80.8689
206.935	80.8169
215.974	80.7528
216.01	80.912
205.138	81.3416
209.126	81.4028
209.253	81.5598
208.937	81.7274
197.778	82.1643
209.759	82.0272
210.407	82.1711
230.452	81.8341
245.934	81.6102
237.447	81.9808
221.179	82.5441
231.905	82.4382
234.419	82.5358
242.95	82.4843
240.13	82.7145
241.54	82.8395
254.823	82.6701
258.252	82.7449
259.506	82.8739
249.698	83.2772
249.208	83.4493
256.544	83.4276
266.465	83.3415
267.306	83.4808
279.992	83.3262
284.692	83.3697
275.088	83.7679
272.787	83.9849
269.148	84.2352
282.666	84.06
288.666	84.0713
302.513	83.8879
293.805	84.2639
297.036	84.3439
311.516	84.1449
300.202	84.5856
292.29	84.9418
304.226	84.8058
302.279	85.0141
301.574	85.1916
316.874	84.9721
309.098	85.325
273.884	86.3585
178.306	88.8891
117.854	90.5484
102.509	91.0891
97.4143	91.3755
96.1885	91.566
88.6425	91.9132
88.8527	92.0681
127.682	91.2652
136.139	91.2154
120.774	91.7567
113.383	92.1
133.08	91.7715
127.104	92.0798
115.565	92.5261
121.771	92.5323
118.344	92.7773
132.117	92.5958
108.958	93.3299
120.428	93.2056
132.382	93.0692
112.22	93.7293
132.287	93.3917
114.041	94.0043
111.711	94.2222
118.32	94.2182
128.241	94.1323
135.58	94.1105
135.587	94.2703
155.561	93.9349
142.28	94.4243
145.384	94.5075
145.341	94.6686
162.165	94.4114
140.755	95.1025
138.509	95.3183
145.893	95.2952
167.37	94.9226
167.176	95.0875
154.789	95.5548
165.214	95.4563
152.786	95.9247
164.918	95.784
177.355	95.6357
178.036	95.7788
191.406	95.6073
186.359	95.8926
196.67	95.7969
198.361	95.915
209.513	95.7985
197.898	96.2467
193.229	96.5225
203.958	96.4166
192.932	96.85
202.053	96.7838
199.3	97.0121
210.424	96.8964
214.328	96.9596
206.134	97.3229
210.182	97.3826
213.626	97.4573
211.346	97.6739
230.818	97.351
235.774	97.3885
223.399	97.8554
231.848	97.8059
229.568	98.0225
236.658	98.0068
244.022	97.9842
233.97	98.3936
237.528	98.4654
227.129	98.8834
237.631	98.783
255.71	98.4947
258.892	98.5758
259.413	98.723
253.251	99.0361
239.879	99.5278
246.787	99.5166
265.867	99.2034
267.475	99.3236
250.104	99.9145
261.358	99.7955
278.596	99.528
274.173	99.7977
290.159	99.5614
287.136	99.7966
283.057	100.058
274.116	100.44
286.842	100.284
291.762	100.322
297.684	100.335
297.036	100.512
302.57	100.534
322.534	100.199
320.558	100.409
295.179	101.198
304.377	101.13
290.482	101.635
319.012	101.087
275.249	102.333
157.921	105.403
113.441	106.666
104.853	107.039
119.553	106.835
126.344	106.826
128.535	106.932
125.276	107.173
116.6	107.548
119.328	107.641
145.204	107.159
150.053	107.199
145.283	107.477
135.362	107.883
131.909	108.129
126.091	108.434
129.121	108.519
136.012	108.508
138.867	108.597
133.114	108.9
123.099	109.308
141.267	109.018
147.183	109.031
153.159	109.043
141.895	109.483
128.103	109.985
149.465	109.615
166.533	109.352
168.352	109.467
165.379	109.701
171.068	109.72
161.004	110.13
155.044	110.437
163.439	110.389
175.2	110.258
162.763	110.726
173.021	110.632
159.613	111.125
179.661	110.787
184.885	110.818
168.677	111.38
174.106	111.406
183.898	111.323
178.38	111.62
196.254	111.337
182.622	111.835
176.084	112.157
171.675	112.427
173.288	112.547
172.091	112.737
190.058	112.451
191.905	112.565
195.343	112.64
191.353	112.899
216.467	112.437
207.547	112.818
189.64	113.422
200.507	113.313
220.988	112.965
218.969	113.175
218.364	113.35
213.733	113.625
228.737	113.413
234.285	113.436
220.142	113.947
244.773	113.496
237.795	113.829
234.077	114.081
240.027	114.094
237.545	114.316
237.81	114.469
257.043	114.152
258.555	114.275
276.467	113.991
261.483	114.523
268.759	114.502
277.655	114.442
260.403	115.03
264.14	115.097
273.44	115.027
280.176	115.02
269.363	115.448
272.823	115.522
276.802	115.584
280.489	115.652
280.931	115.802
282.816	115.915
281.817	116.1
294.107	115.955
283.559	116.377
312.515	115.819
296.035	116.388
304.348	116.342
313.521	116.274
308.092	116.569
313.789	116.588
307.457	116.905
299.201	117.27
318.979	116.94
328.527	116.863
334.998	116.863
329.557	117.158
315.839	117.658
317.82	117.769
340.339	117.371
348.446	117.33
360.021	117.203
360.074	117.362
370.497	117.263
368.872	117.464
376.953	117.423
369.168	117.777
272.587	120.332
189.006	122.565
173.049	123.121
148.607	123.887
133.807	124.415
137.255	124.489
134.734	124.712
150.141	124.49
148.318	124.695
149.902	124.816
152.33	124.916
140.918	125.359
162.727	124.978
184.562	124.597
187.965	124.673
175.057	125.153
173.802	125.344
177.62	125.41
164.024	125.907
149.888	126.418
168.311	126.121
187.867	125.796
189.671	125.912
183.441	126.226
185.766	126.329
190.067	126.382
204.856	126.176
190.844	126.683
186.103	126.961
201.052	126.75
189.68	127.193
194.925	127.223
194.177	127.401
192.173	127.611
201.064	127.551
211.559	127.45
185.324	128.261
202.703	127.991
219.114	127.743
209.377	128.145
198.976	128.563
205.876	128.552
194.483	128.995
206.827	128.849
217.979	128.733
238.966	128.372
223.162	128.924
219.181	129.183
236.479	128.914
226.242	129.328
238.766	129.178
241.363	129.274
237.458	129.531
232.058	129.825
241.205	129.758
225.793	130.3
232.39	130.297
251.609	129.98
261.798	129.888
258.498	130.13
258.981	130.278
256.266	130.506
270.869	130.304
285.017	130.113
281.741	130.354
266.575	130.89
245.205	131.58
254.529	131.51
272.713	131.219
279.746	131.204
294.443	131
286.529	131.356
273.75	131.833
288.936	131.617
297.335	131.569
302.152	131.609
283.5	132.232
285.836	132.334
273.134	132.81
280.764	132.781
280.603	132.945
292.264	132.816
310.221	132.53
311.476	132.659
321.058	132.582
309.105	133.039
313.404	133.092
307.309	133.404
324.991	133.125
318.523	133.446
315.223	133.688
327.899	133.533
335.199	133.512
340.728	133.535
343.481	133.627
348.599	133.661
342.31	133.977
353.897	133.849
351.906	134.059
353.304	134.185
350.48	134.415
361.209	134.309
359.022	134.523
364.544	134.546
374.877	134.45
380.239	134.477
382.227	134.588
396.578	134.393
397.089	134.54
406.475	134.467
411.434	134.504
401.018	134.923
399.106	135.131
396.117	135.365
407.625	135.239
395.149	135.709
412.43	135.441
417.149	135.484
413.935	135.724
427.209	135.555
427.063	135.719
433.716	135.714
442.901	135.646
433.809	136.032
455.998	135.641
448.985	135.976
447.759	136.166
451.41	136.236
449.881	136.434
460.631	136.327
473.628	136.165
473.621	136.326
486.433	136.168
478.99	136.513
471.764	136.852
483.931	136.71
495.415	136.586
512.108	136.332
505.74	136.65
504.144	136.85
509.7	136.872
532.582	136.465
523.286	136.855
534.909	136.727
520.981	137.233
532.816	137.099
539.291	137.099
534.343	137.382
541.086	137.375
549.05	137.338
547.002	137.548
547.64	137.693
568.071	137.346
567.468	137.521
559.922	137.869
577.514	137.593
584.974	137.568
587.373	137.668
603.634	137.425
601.058	137.649
614.441	137.477
605.015	137.871
622.888	137.588
621.455	137.784
618.58	138.015
629.937	137.894
634.953	137.93
644.724	137.848
649.065	137.9
656.346	137.879
672.922	137.629
666.53	137.947
665.077	138.144
677.211	138.003
690.748	137.827
690.898	137.984
702.112	137.866
689.276	138.344
715.276	137.859
717.071	137.975
724.397	137.954
721.623	138.182
714.588	138.517
730.242	138.289
735.847	138.31
745.291	138.236
743.792	138.433
749.095	138.462
755.862	138.455
757.527	138.573
767.31	138.491
764.512	138.72
783.719	138.404
788.149	138.455
784.596	138.703
798.825	138.51
797.537	138.702
813.425	138.468
813.991	138.614
810.061	138.872
822.718	138.718
829.932	138.699
824.348	138.998
833.504	138.931
846.534	138.768
845.117	138.964
854.697	138.886
867.113	138.739
874.46	138.716
876.508	138.826
889.691	138.659
883.297	138.978
896.936	138.8
897.937	138.935
899.113	139.066
902.965	139.131
926.372	138.71
927.467	138.843
923.431	139.103
930.568	139.087
937.636	139.071
938.133	139.219
934.112	139.479
942.298	139.436
941.462	139.617
955.868	139.42
970.126	139.226
968.686	139.423
971.555	139.511
978.064	139.51
984.839	139.502
992.784	139.465
994.593	139.581
1003.97	139.508
1014.1	139.417
1012.61	139.615
1024.39	139.482
1025.77	139.608
1030.56	139.649
1036.75	139.656
1047.69	139.545
1055.96	139.5
1065.32	139.428
1069.44	139.486
1068.29	139.675
1071.16	139.764
1068.2	139.997
1081.61	139.825
1075.96	140.125
1079.67	140.194
1092.7	140.03
1098.5	140.047
1105.15	140.042
1107.06	140.155
1118.97	140.02
1126.98	139.981
1127.37	140.132
1136.82	140.057
1139.39	140.154
1152.48	139.989
1149.64	140.22
1155.64	140.231
1164.63	140.168
1166.73	140.276
1178.98	140.133
1181.15	140.239
1192.29	140.123
1196.93	140.168
1197.52	140.314
1207.29	140.232
1217.49	140.139
1224.35	140.129
1227.41	140.213
1242.02	140.011
1239.4	140.236
1241.49	140.344
1252.92	140.221
1263.33	140.123
1260.67	140.349
1265.41	140.392
1277.43	140.254
1285.97	140.202
1286.56	140.348
1301.05	140.149
1300.83	140.314
1313.16	140.168
1311.14	140.379
1321.63	140.279
1329.52	140.243
1333.91	140.294
1343.23	140.223
1345.37	140.331
1348.36	140.417
1352.12	140.483
1360.51	140.436
1365.64	140.469
1374.74	140.403
1375.55	140.543
1387.53	140.406
1388.09	140.552
1392.45	140.605
1399.1	140.6
1406.84	140.568
1416.66	140.484
1425.5	140.425
1429.85	140.478
1434.95	140.511
1445.89	140.4
1452.41	140.399
1451.87	140.572
1459.18	140.551
1472.45	140.382
1472.77	140.534
1479.12	140.537
1485.85	140.53
1491.6	140.548
1500.49	140.487
1504.68	140.544
1511.05	140.546
1516.59	140.569
1517.35	140.71
1527.03	140.63
1541.74	140.425
1542.92	140.556
1545.05	140.664
1555.94	140.554
1559.4	140.628
1567.65	140.584
1575.9	140.539
1582.5	140.536
1583.34	140.675
1588.37	140.71
1601.26	140.551
1606.28	140.587
1612.46	140.593
1616.1	140.663
1624.54	140.614
1629.6	140.649
1636.38	140.641
1639.66	140.719
1648.84	140.652
1652.36	140.725
1657.73	140.752
1665.65	140.716
1669.9	140.77
1679.84	140.684
1680.53	140.827
1689.52	140.764
1696.57	140.749
1701.7	140.782
1712.94	140.664
1718.67	140.682
1725.14	140.682
1725.6	140.831
1738.18	140.679
1743.24	140.713
1748.25	140.749
1755.84	140.721
1753.12	140.949
1764.85	140.818
1778.81	140.632
1779.77	140.768
1785.28	140.792
1791.16	140.806
1799.63	140.756
1807.4	140.724
1809.86	140.823
1814.99	140.856
1819.58	140.902
1840.16	140.552
1837.8	140.771
1843.54	140.788
1852.57	140.725
1857.83	140.754
1863.42	140.776
1868.73	140.804
1879.86	140.688
1877.78	140.9
1883.24	140.925
1896.87	140.747
1901.06	140.803
1905.39	140.856
1913.78	140.808
1919.64	140.823
1928.48	140.764
1932.84	140.816
1938.05	140.847
1940.74	140.94
1945.98	140.97
1959.14	140.804
1959.71	140.95
1966.93	140.931
1971.76	140.972
1983.03	140.852
1987.88	140.892
1998.19	140.797
1997.08	140.984
2009.59	140.834
2015.6	140.845
2017.28	140.964
2025.85	140.911
2026.11	141.065
2038.44	140.92
2052.09	140.741
2051.71	140.91
2063.93	140.768
2063.02	140.95
2070.42	140.927
2072.93	141.025
2069.76	141.264
2063.2	141.587
2070.69	141.561
2077.69	141.548
2082.77	141.582
2088.96	141.588
2096.64	141.558
2102.17	141.581
2112.06	141.496
2114.62	141.593
2119.89	141.622
2128.48	141.569
2134.08	141.591
2140.34	141.595
2139.68	141.772
2143.3	141.842
2153.47	141.75
2159.76	141.754
2164.7	141.792
2171.12	141.793
2180.13	141.73
2184.1	141.791
2184.71	141.936
2190.81	141.945
2210.91	141.607
2206.5	141.876
2213.71	141.858
2223.82	141.767
2232.61	141.709
2235.79	141.79
2237.13	141.917
2248.78	141.789
2060.61	146.616
982.495	173.515
285.626	190.958
74.4751	196.356
2.89264	198.291
-14.6272	198.886
-12.6009	198.996
-20.4791	199.351
-19.8961	199.497
-4.67493	199.28
0.636935	199.308
-15.9534	199.88
-11.1672	199.921
-1.9724	199.853
6.78514	199.796
1.75762	200.081
-7.24365	200.464
17.0289	200.022
20.9047	200.086
20.3336	200.261
11.8891	200.63
10.2093	200.832
4.87114	201.125
-4.17792	201.509
-22.4409	202.122
4.11367	201.624
7.49721	201.7
23.3349	201.467
33.2059	201.383
18.6299	201.905
6.73257	202.36
5.12444	202.56
9.21765	202.618
4.47927	202.896
11.9943	202.87
13.9513	202.981
12.9405	203.167
-2.65102	203.714
15.1078	203.433
13.5092	203.633
15.1914	203.752
5.81739	204.144
6.22361	204.294
15.827	204.216
-0.837382	204.79
8.80427	204.711
10.1424	204.838
21.7482	204.71
21.0577	204.887
20.5487	205.06
2.27137	205.674
-5.58534	206.029
-3.27229	206.131
-8.03697	206.41
-7.29144	206.551
-18.0896	206.979
12.238	206.387
13.4949	206.516
21.9728	206.466
15.9632	206.775
1.24626	207.3
-8.69647	207.707
0.737299	207.633
0.316745	207.804
12.5749	207.66
16.1807	207.731
12.9787	207.97
16.4913	208.043
14.2858	208.258
2.60111	208.708
-7.01904	209.107
-9.01189	209.317
3.23912	209.173
12.833	209.095
40.3051	208.574
37.6719	208.799
24.888	209.277
13.9632	209.708
20.207	209.713
1.76479	210.331
7.43508	210.35
21.0911	210.171
4.7899	210.736
7.11967	210.838
5.34905	211.042
-6.22572	211.489
-16.9403	211.915
-2.68448	211.722
7.61908	211.627
16.1878	211.574
15.7099	211.746
6.63938	212.131
3.36815	212.373
17.9107	212.172
3.08618	212.7
25.3062	212.309
6.53185	212.935
-8.35956	213.464
-19.9104	213.911
-19.5663	214.062
-0.0966362	213.74
0.613041	213.882
19.6622	213.57
13.5044	213.883
21.7554	213.838
9.31323	214.307
-2.45269	214.759
-4.46704	214.969
-21.6906	215.556
1.3992	215.144
18.1664	214.888
10.9572	215.227
5.39444	215.525
24.2429	215.218
19.7626	215.489
5.68836	215.998
-0.639058	216.315
8.64417	216.245
19.1676	216.145
21.5475	216.246
14.5415	216.579
-8.3954	217.309
-15.9438	217.656
-23.6596	218.007
-1.30095	217.613
-6.01066	217.89
-28.1924	218.6
1.64531	218.02
4.59157	218.107
8.48646	218.171
-4.91388	218.663
3.25106	218.621
-3.2006	218.941
10.3551	218.765
8.6848	218.967
12.6155	219.029
10.7493	219.236
19.9441	219.168
25.0195	219.202
-7.77174	220.176
-10.6965	220.408
-17.8435	220.746
12.594	220.151
16.011	220.226
-9.37748	221.016
-0.662954	220.96
-8.49098	221.314
-17.3011	221.693
4.16624	221.321
10.1233	221.333
7.16268	221.567
1.27494	221.873
-4.90194	222.186
13.3061	221.895
12.152	222.084
-10.8805	222.815
3.74569	222.612
16.6681	222.452
11.1197	222.75
1.08139	223.159
-11.344	223.627
-21.9845	224.051
-19.6165	224.153
-15.5113	224.211
-4.3189	224.093
1.81019	224.102
-0.240006	224.313
-21.6285	225.003
-22.8089	225.193
3.51629	224.7
2.40279	224.887
-8.15406	225.31
2.11605	225.215
26.0924	224.78
30.814	224.824
7.83174	225.554
-3.47302	225.994
-5.25797	226.198
7.22242	226.049
3.72179	226.296
-12.8662	226.868
-9.58776	226.947
11.827	226.575
-2.29498	227.086
-4.0919	227.291
-11.1385	227.626
-40.7063	228.519
-31.306	228.446
9.1866	227.602
22.931	227.421
4.18774	228.046
-7.6427	228.499
-20.8997	228.989
-7.08355	228.806
7.06233	228.615
2.83528	228.88
28.9144	228.394
19.115	228.797
15.0313	229.058
7.06233	229.416
25.8247	229.111
37.2322	228.988
19.6287	229.585
6.31201	230.075
10.9763	230.12
17.5762	230.116
8.17345	230.509
24.7088	230.259
15.9943	230.636
22.2883	230.64
22.9047	230.784
24.5798	230.903
8.02529	231.474
6.90939	231.662
10.8784	231.723
14.5009	231.794
14.0277	231.965
0.187712	232.469
12.0612	232.335
18.5941	232.333
11.2272	232.675
-5.21973	233.243
-18.3764	233.73
-17.2724	233.863
-14.9283	233.965
-10.1612	234.006
10.1113	233.664
-0.909068	234.097
5.17222	234.106
9.08623	234.17
-1.55184	234.594
0.792253	234.696
12.6705	234.561
17.6622	234.597
0.378874	235.186
-8.67975	235.571
0.125584	235.513
-19.7599	236.166
-1.71195	235.879
45.8082	234.86
55.4665	234.781
37.421	235.388
14.0707	236.128
15.3348	236.256
10.0349	236.548
-1.50884	236.994
2.54377	237.054
1.8532	237.231
-2.79201	237.507
8.60356	237.384
8.52709	237.546
14.0421	237.57
4.74689	237.96
4.22119	238.133
-2.77288	238.467
9.41599	238.325
11.655	238.429
24.3934	238.273
18.0732	238.59
-0.278241	239.206
-10.264	239.613
-3.83621	239.614
15.0289	239.306
18.1114	239.39
31.9108	239.208
20.0373	239.663
18.7876	239.854
15.3706	240.098
5.95598	240.492
12.9357	240.479
16.0062	240.563
6.0659	240.97
-5.70003	241.422
-9.22216	241.669
13.0815	241.276
31.053	240.991
34.9335	241.054
43.3159	241.007
21.8605	241.699
2.8568	242.33
8.93331	242.34
2.99538	242.647
3.92729	242.784
10.2045	242.789
15.2034	242.825
18.759	242.897
13.6956	243.182
3.64771	243.592
-0.887564	243.864
-3.40133	244.087
-6.35714	244.32
-12.1326	244.624
-7.26276	244.663
5.39205	244.509
5.62145	244.663
10.6848	244.698
17.6598	244.685
28.164	244.585
1.62858	245.403
-0.796769	245.623
-7.84819	245.958
1.80302	245.879
24.4675	245.477
23.4185	245.663
14.9883	246.032
23.2775	245.987
17.4519	246.292
-6.31653	247.041
-25.7289	247.683
-29.7671	247.943
-1.11935	247.393
5.34665	247.392
2.04436	247.634
5.3586	247.712
13.4423	247.672
-0.734638	248.183
17.9083	247.881
13.4232	248.153
-8.24008	248.85
12.7876	248.489
20.305	248.462
18.7924	248.66
14.5391	248.926
17.1628	249.021
20.6395	249.094
28.5512	249.058
16.4268	249.519
7.85324	249.892
1.75762	250.203
-11.1242	250.683
-16.6918	250.981
12.8473	250.408
18.7876	250.422
14.5343	250.687
12.4148	250.9
-3.37744	251.451
-16.0992	251.927
3.87234	251.592
2.96909	251.774
-2.13966	252.061
-0.139654	252.172
-0.180269	252.333
3.84127	252.393
1.58797	252.609
10.0564	252.559
16.9883	252.547
4.6537	253.013
20.7661	252.774
19.8772	252.956
9.43749	253.375
-2.26631	253.826
4.43387	253.82
5.74332	253.947
8.2953	254.044
-0.586484	254.424
6.5438	254.407
-0.885172	254.752
-12.0059	255.188
-15.4253	255.433
-2.64385	255.276
17.1389	254.945
18.6873	255.067
11.2846	255.411
8.51036	255.64
4.27138	255.905
5.90102	256.025
-15.1625	256.707
-13.485	256.826
-28.9404	257.369
-29.1028	257.533
-24.9451	257.59
-10.3954	257.389
-0.359482	257.301
8.33832	257.245
-10.933	257.883
-6.95452	257.945
-3.43955	258.017
15.3157	257.712
9.45661	258.018
18.8569	257.945
18.0493	258.125
10.4841	258.472
8.1376	258.691
7.99661	258.855
13.1102	258.888
15.1484	258.997
9.76008	259.291
11.5642	259.406
8.91419	259.632
19.9609	259.519
-1.56141	260.212
-19.6189	260.82
-10.7132	260.759
23.0003	260.083
-5.34399	260.946
15.4256	260.591
26.8785	260.468
6.03484	261.145
8.89507	261.234
9.42555	261.381
2.24508	261.719
-4.77768	262.053
-19.0574	262.567
2.4219	262.195
10.6131	262.152
8.39328	262.367
6.95957	262.563
-5.94615	263.043
-22.1398	263.604
-25.9296	263.858
-9.52324	263.612
-24.5939	264.146
8.13282	263.494
32.7161	263.044
27.5332	263.333
32.1474	263.379
12.6179	264.023
-1.42281	264.531
12.0014	264.359
3.95118	264.718
-5.91031	265.123
-13.712	265.477
22.2046	264.746
10.563	265.195
-1.30573	265.649
-6.63194	265.942
-12.7395	266.253
-14.2067	266.449
12.4076	265.949
18.3265	265.963
6.9548	266.405
-0.799149	266.757
9.04083	266.674
10.9046	266.787
-10.08	267.468
-1.49928	267.415
-0.364266	267.547
2.80422	267.629
-16.006	268.255
-20.4552	268.526
7.95839	267.981
28.2071	267.639
30.6372	267.739
21.0314	268.137
3.16981	268.74
-1.67132	269.02
20.9812	268.619
20.6204	268.788
-2.66296	269.525
-17.8674	270.063
-12.3429	270.086
21.9442	269.395
32.2143	269.301
12.4291	269.951
8.69196	270.204
17.3587	270.149
8.49603	270.529
13.3682	270.568
9.97513	270.813
14.4005	270.863
2.13277	271.327
-3.25078	271.621
-6.83027	271.87
-0.961642	271.884
-23.2581	272.598
-18.6464	272.643
5.8604	272.196
-3.6355	272.591
-14.5269	273.021
-13.8865	273.165
-6.68212	273.147
-7.15763	273.319
-15.9223	273.696
-2.90909	273.534
-5.95571	273.769
-6.9378	273.954
3.90818	273.845
13.7649	273.76
24.0374	273.666
8.0444	274.223
8.21885	274.378
21.6455	274.205
19.698	274.414
8.70869	274.846
7.54978	275.035
24.4269	274.777
28.0231	274.848
35.9228	274.812
6.18298	275.71
7.79351	275.83
2.67041	276.117
-6.209	276.497
14.6251	276.14
21.6909	276.125
3.63576	276.733
-12.5412	277.294
-7.40614	277.327
16.2786	276.9
22.0206	276.917
17.7554	277.183
-7.59729	277.972
2.75165	277.876
5.80305	277.96
-3.68329	278.355
1.82931	278.379
19.7482	278.094
24.6754	278.132
-4.42164	279.014
-17.7742	279.505
2.38367	279.165
-4.16358	279.488
-10.773	279.812
-3.96287	279.803
20.7375	279.351
5.92253	279.878
-3.17671	280.264
-0.177877	280.349
15.0361	280.132
6.31919	280.508
14.8091	280.458
16.6036	280.574
22.6252	280.585
5.44941	281.171
-3.57576	281.554
0.897402	281.604
-18.4648	282.244
0.259398	281.94
9.44227	281.872
5.81739	282.122
-2.98317	282.5
-2.03692	282.637
-1.01899	282.772
0.436219	282.896
9.459	282.832
21.7435	282.687
0.0132838	283.386
-12.6559	283.861
-13.9032	284.052
-0.651005	283.883
10.2428	283.773
21.2178	283.661
29.2537	283.622
17.3993	284.076
8.87835	284.447
5.77199	284.684
-13.1051	285.312
-31.1029	285.919
-22.5389	285.866
-2.89953	285.54
0.758802	285.609
0.252234	285.782
4.64175	285.833
7.02648	285.934
16.8474	285.85
16.5678	286.017
9.49962	286.353
6.88311	286.578
1.9201	286.861
7.7959	286.875
6.82815	287.059
17.3492	286.958
17.0074	287.127
11.1245	287.433
2.49119	287.807
6.34548	287.872
26.8427	287.523
9.92495	288.103
2.59156	288.445
15.4423	288.286
20.5606	288.319
-2.51959	289.052
1.1698	289.12
7.14596	289.132
23.6527	288.883
7.57845	289.442
-7.03815	289.964
-3.37265	290.033
6.98107	289.937
12.3049	289.965
-0.696405	290.447
-0.416828	290.6
-13.27	291.079
3.01689	290.835
11.8628	290.776
16.8713	290.812
10.9931	291.118
3.22478	291.47
4.45777	291.6
9.64777	291.631
1.29167	291.999
-1.13368	292.219
-1.78363	292.395
-15.2079	292.888
-4.59608	292.785
17.3515	292.401
16.3408	292.586
12.864	292.832
13.275	292.982
24.9	292.854
31.2609	292.856
-0.318866	293.799
-9.72395	294.193
-2.61756	294.177
4.20925	294.167
23.6216	293.846
-0.486132	294.604
6.44583	294.592
5.36816	294.779
13.5928	294.735
16.7972	294.815
21.0505	294.87
8.5462	295.34
-2.111	295.765
13.8581	295.529
26.8833	295.366
13.3013	295.863
-3.40371	296.437
3.51629	296.425
2.30243	296.616
5.46613	296.697
-8.32848	297.199
2.128	297.1
4.55812	297.2
-6.9139	297.645
-0.242398	297.639
10.4267	297.535
14.8019	297.586
11.2631	297.834
19.2894	297.795
7.66208	298.243
11.0719	298.319
-3.14804	298.832
9.21526	298.685
10.4841	298.814
15.4065	298.852
-4.99035	299.518
4.20925	299.449
16.1878	299.312
15.5092	299.489
-6.07996	300.185
-1.13607	300.222
9.78397	300.111
6.40759	300.355
2.02285	300.624
1.79347	300.79
-4.07039	301.095
-0.545871	301.168
-3.6355	301.405
1.59513	301.435
16.2954	301.231
2.01569	301.745
12.0683	301.656
15.1126	301.74
-0.392932	302.285
13.9178	302.09
24.2859	301.993
2.28809	302.698
-7.39181	303.098
8.89507	302.854
-0.0655762	303.237
-12.35	303.702
5.27497	303.425
17.7219	303.276
1.49716	303.838

## Sheet: Figure 3
Figure 3c				Figure 3e				Figure 3f				Figure 3g				Figure 3h
Force	Length			Length	Number of Events			Force	Number of Events			Length	Number of Events			Force	Number of Events
6.24869	2.50464			30	0			0	0			15	0			0	0
1.34223	2.81376			31	1			20	6			16	0			30	38
3.92859	2.8948			32	0			40	14			17	0			60	64
-22.8735	3.86972			33	0			60	44			18	0			90	54
-10.6698	3.65837			34	0			80	51			19	0			120	40
-1.58675	3.54194			35	0			100	45			20	0			150	16
8.62465	3.39108			36	21			120	36			21	4			180	8
7.40129	3.58819			37	66			140	28			22	10			210	6
12.7304	3.58592			38	114			160	9			23	145			240	12
10.8889	3.80162			39	34			180	7			24	74			270	6
9.73628	3.99658			40	23			200	7			25	22			300	2
7.11454	4.23601			41	3			220	3			26	2			330	0
13.9054	4.18939			42	0			240	2			27	3			360	4
17.0951	4.25218			43	0			260	3			28	0			390	2
9.1125	4.65465			44	0			280	1			29	0			420	0
-4.57718	5.23088							300	4							450	6
10.267	4.93924							320	1							480	0
6.7924	5.20471							340	1							510	0
7.14992	5.35363							360	0							540	2
7.01771	5.51746							380	0							570	0
-0.426703	5.90366
25.3197	5.28045
20.1953	5.59619
13.492	5.95976
13.2779	6.12607
8.23176	6.43943
21.3684	6.19962
31.2502	6.05889
17.1844	6.64656
18.8379	6.75598
20.4914	6.86559
6.97489	7.43646
-4.4245	7.94284
-12.731	8.35536
10.7958	7.79966
10.6505	7.96397
12.1718	8.07741
25.2917	7.8382
30.8425	7.82929
26.9024	8.10892
23.156	8.38265
14.0711	8.81875
-12.0514	9.77309
0.627211	9.54731
18.7783	9.15499
29.7252	8.98197
35.9426	8.95268
20.8191	9.57252
12.3487	9.98993
21.4578	9.8726
7.93197	10.4439
15.665	10.3685
24.0181	10.2743
36.7358	10.0474
37.8549	10.173
15.706	11.0065
2.53207	11.567
20.9364	11.1672
36.7693	10.8454
16.7599	11.6139
-0.525388	12.2993
-13.4386	12.8518
4.10362	12.4782
37.2683	11.6294
33.2966	11.9101
19.8397	12.4791
8.26527	12.9909
-1.40986	13.445
-5.3369	13.7242
21.5528	13.0663
31.2633	12.9308
28.4404	13.1764
20.4411	13.5796
17.6816	13.8233
21.9252	13.8542
24.9454	13.9221
21.7967	14.1778
16.3707	14.5026
16.786	14.6497
18.1415	14.7684
6.70489	15.276
1.6234	15.5904
14.9481	15.345
37.0058	14.834
28.8017	15.2434
16.3111	15.783
21.0109	15.8
26.7478	15.7853
25.2861	15.9897
8.2299	16.6682
21.6124	16.4211
49.6472	15.7283
61.9291	15.5147
28.1406	16.7021
34.749	16.6609
19.8416	17.2742
-0.227463	18.0443
9.16092	17.9187
11.157	18.0178
26.8335	17.7009
28.1928	17.8194
21.0184	18.1975
16.8251	18.4848
21.0686	18.5155
22.0648	18.6451
22.0704	18.8048
27.3605	18.8038
29.7532	18.8908
18.6722	19.3877
27.8483	19.2685
37.8437	19.1245
31.388	19.4806
22.8581	19.8998
25.4779	19.98
48.5951	19.4368
31.3843	20.1201
21.307	20.5864
30.7549	20.459
34.4213	20.5072
33.8962	20.683
41.0259	20.6262
40.1713	20.812
33.0974	21.187
23.1448	21.6495
19.1247	21.9317
33.6467	21.6498
27.6435	21.9923
32.2371	22.0125
10.8349	22.8233
1.66436	23.262
17.0615	22.9536
23.6662	22.9125
25.6288	23.0126
26.0812	23.1589
26.8614	23.295
22.0797	23.6003
25.3048	23.662
0.979133	24.5617
10.5332	24.4309
22.778	24.2185
42.6385	23.7743
32.9242	24.2297
30.7736	24.4549
22.9903	24.8515
28.6769	24.8384
33.548	24.8502
32.5313	25.0409
34.1103	25.1527
39.2253	25.1571
29.2057	25.6217
18.4357	26.1091
19.9086	26.2241
34.8105	25.9309
35.4026	26.0727
33.0601	26.3038
26.0533	26.6767
19.4654	27.0371
35.3691	26.7132
27.1873	27.122
17.0541	27.59
23.7183	27.5473
43.7333	27.0983
53.509	26.9608
50.7588	27.2045
29.4962	28.0109
33.1179	28.0607
22.9567	28.5297
6.63041	29.186
26.854	28.7308
33.6523	28.684
16.8511	29.3548
23.9958	29.2974
23.398	29.4755
21.4429	29.6949
24.4743	29.7625
34.8198	29.6078
24.046	30.0953
15.8624	30.5041
14.559	30.7036
16.1361	30.8155
31.5556	30.5064
24.3049	30.8869
22.6625	31.0967
15.8121	31.465
22.845	31.4109
20.3126	31.6478
24.5916	31.6776
27.3791	31.7527
39.9962	31.5289
41.808	31.6337
35.3058	31.9912
35.1438	32.1562
41.8899	32.1108
35.7824	32.4566
20.5975	33.0782
29.4329	32.9694
46.7554	32.6024
38.8771	33.0019
29.971	33.4327
16.9852	33.9875
8.10142	34.4176
3.46309	34.7186
11.7007	34.6279
11.9279	34.7809
21.7259	34.6427
19.3649	34.8745
26.4816	34.8179
14.6949	35.3364
17.7188	35.4042
13.0656	35.7057
35.7471	35.1757
42.9625	35.1163
40.566	35.349
42.6515	35.4455
29.04	36.0193
35.8886	35.971
41.8452	35.9497
30.1572	36.4651
12.9483	37.1483
12.0545	37.3355
18.5903	37.2965
35.4622	36.9434
40.0242	36.9646
27.4778	37.506
49.6546	36.9915
53.442	37.0362
54.5573	37.1622
30.1963	38.0629
16.1007	38.6515
20.8098	38.6682
30.781	38.5249
28.2859	38.7606
25.9062	38.9929
19.0427	39.3616
24.843	39.345
39.324	39.0646
26.3531	39.6189
25.126	39.8162
40.7895	39.4998
52.7921	39.2946
38.0783	39.902
25.9211	40.4317
22.9363	40.6824
21.9103	40.8735
25.0217	40.9387
35.7191	40.7734
43.2604	40.7039
47.085	40.7475
47.7125	40.8884
47.5859	41.0521
45.7685	41.2674
33.3469	41.805
27.8651	42.1316
40.6107	41.9039
39.8882	42.0859
27.61	42.6191
15.5849	43.1448
21.5695	43.1227
33.6709	42.9146
28.4591	43.233
28.2244	43.4001
34.5554	43.3674
29.9059	43.6688
28.9395	43.8582
44.1113	43.5566
39.6815	43.8513
39.9311	44.0036
51.3807	43.8153
55.0173	43.8646
41.3443	44.4404
15.6073	45.383
4.733	45.8736
36.868	45.0562
45.8523	44.943
42.8768	45.1933
27.2245	45.8293
32.6859	45.8232
35.9091	45.8851
36.341	46.0319
53.334	45.675
47.949	45.9987
43.1151	46.3056
44.9921	46.4085
37.7562	46.7884
49.1854	46.6008
37.2944	47.1224
44.7314	47.0561
42.4895	47.2842
30.4756	47.8095
35.7247	47.8099
28.3436	48.1943
19.7	48.6171
26.3382	48.5751
28.8333	48.6592
41.8359	48.4237
52.0846	48.2719
50.7458	48.4725
52.6245	48.5753
58.6799	48.5511
53.995	48.8536
43.698	49.3267
43.428	49.4947
28.5987	50.1057
30.9132	50.1952
45.2993	49.9177
33.5554	50.4348
18.3296	51.0577
44.8803	50.4102
55.1327	50.2584
55.1569	50.4175
37.8772	51.103
30.6339	51.4833
26.044	51.7828
27.9563	51.8846
27.0849	52.071
30.9896	52.1122
44.4707	51.8621
38.0206	52.2183
54.5964	51.8742
62.6125	51.7903
53.0789	52.2402
34.9911	52.9501
40.0148	52.9573
33.3953	53.3186
48.5783	53.0168
60.4246	52.8164
29.6638	53.9119
23.1951	54.2687
30.8276	54.1964
40.2997	54.0684
37.745	54.306
39.972	54.3981
62.0036	53.888
65.2696	53.9487
63.2828	54.169
67.6921	54.1949
49.1537	54.9187
27.7682	55.729
28.122	55.8782
26.2991	56.0936
20.322	56.4353
23.979	56.484
18.756	56.8029
11.9931	57.1685
26.6026	56.8841
53.1701	56.2362
50.6936	56.4714
29.3268	57.2812
32.6337	57.3405
44.6476	57.1351
54.7473	56.988
42.7558	57.5126
44.8599	57.6086
62.2382	57.24
59.5122	57.4829
59.9889	57.6283
57.5701	57.8618
49.0569	58.2807
48.772	58.4493
50.9655	58.5426
43.5397	58.9283
19.6423	59.8151
33.7435	59.5462
49.9656	59.2128
43.9531	59.5557
39.6071	59.8477
31.2186	60.2628
34.7751	60.3146
37.5272	60.3909
57.4435	59.9452
46.396	60.4411
56.7918	60.2849
54.1496	60.5252
43.3926	61.0123
47.3755	61.0511
52.6003	61.0522
39.2961	61.6168
30.5296	62.0433
25.0161	62.371
38.3986	62.1239
33.2184	62.4415
38.0504	62.4545
61.5195	61.9007
65.4018	61.9427
53.6245	62.4607
28.9339	63.3716
43.8655	63.0774
29.9952	63.6593
24.5246	63.9856
34.1252	63.8536
39.8771	63.8386
39.3371	64.015
44.6439	64.0137
38.7096	64.3541
26.0384	64.8994
39.311	64.6557
45.3682	64.6314
57.4398	64.4243
68.5934	64.245
52.2596	64.9018
46.018	65.2517
44.1467	65.4685
45.1783	65.5971
39.1602	65.94
51.6879	65.719
59.3558	65.6458
60.3892	65.7744
77.196	65.4233
65.8096	65.9295
69.6473	65.9727
84.3834	65.6846
68.0292	66.3419
49.4218	67.0678
51.2262	67.1729
37.9238	67.7374
43.6086	67.7245
55.8403	67.5124
57.5738	67.6197
49.0327	68.0395
56.1513	67.983
58.0133	68.0864
56.2704	68.2993
46.4966	68.7565
54.306	68.6791
56.6186	68.7687
61.6722	68.775
58.1008	69.0435
46.612	69.5529
42.5398	69.8367
49.1016	69.7972
67.0125	69.4125
63.9979	69.6641
68.8801	69.6757
68.9863	69.8323
70.2469	69.954
67.0199	70.2121
60.473	70.5712
45.7034	71.1804
55.3822	71.046
74.6841	70.619
72.094	70.8577
55.6764	71.517
55.8496	71.6718
58.1529	71.7616
72.1703	71.4954
80.475	71.4028
70.299	71.8722
57.7563	72.4137
58.9164	72.5385
63.1972	72.5682
94.5278	71.7754
90.9732	72.0434
87.6178	72.3055
81.4712	72.6524
83.1638	72.7609
76.1886	73.1331
53.0454	73.9968
41.3946	74.5112
51.4552	74.3652
81.879	73.5999
79.0487	73.846
79.0394	74.0062
72.0679	74.3783
73.5017	74.4947
70.5857	74.7433
69.0607	74.9498
49.9581	75.6907
52.4551	75.7747
79.7861	75.1036
89.8802	74.9565
80.5104	75.4015
80.0449	75.5757
71.9823	75.9808
64.0947	76.3807
75.293	76.2002
68.6045	76.5636
71.6341	76.6314
80.7283	76.5148
89.6474	76.4036
78.7955	76.8936
62.7149	77.5427
57.0879	77.8738
81.0932	77.3038
93.1369	77.0975
87.7388	77.4216
85.3256	77.655
86.495	77.7795
99.6875	77.5382
91.2562	77.9547
84.2773	78.3269
87.0629	78.4023
90.3047	78.4636
77.9911	78.9981
86.7538	78.8916
105.985	78.4667
107.111	78.5925
86.5769	79.377
91.2655	79.3944
100.749	79.2661
96.2148	79.5639
97.6989	79.6788
96.6803	79.8697
115.438	79.4592
112.465	79.7098
110.476	79.9301
111.1	80.0713
95.3378	80.7106
100.87	80.7023
113.465	80.4794
109.532	80.7589
103.253	81.1099
110.528	81.0487
107.277	81.3075
101.103	81.6553
109.219	81.5686
106.627	81.8073
101.723	82.1165
107.625	82.097
110.225	82.1779
102.583	82.5704
110.104	82.5016
106.633	82.7672
110.703	82.8034
99.5814	83.3017
113.612	83.035
136.087	82.5116
128.841	82.8918
114.77	83.4799
125.87	83.3023
113.638	83.8343
122.369	83.7288
107.892	84.3291
136.148	83.6297
134.645	83.8354
139.237	83.8557
136.491	84.0993
139.645	84.1634
143.747	84.1986
137.345	84.5534
124.581	85.1016
131.458	85.0524
136.096	85.0715
150.378	84.7971
147.562	85.0428
146.259	85.2424
150.705	85.2673
173.188	84.7434
170.458	84.9866
149.622	85.7801
158.297	85.6764
141.472	86.3481
102.797	87.6844
60.3408	89.1355
34.8738	90.0701
36.2182	90.1891
46.0236	90.051
51.2671	90.0515
48.1501	90.3063
34.6131	90.8781
50.7942	90.546
54.6225	90.5896
42.7874	91.1095
36.1623	91.4711
45.856	91.3362
49.8278	91.3755
67.9994	90.983
66.1913	91.1978
61.4934	91.5008
62.2289	91.6384
41.8136	92.4193
42.6366	92.5543
44.9325	92.6445
52.1497	92.5851
60.0932	92.5035
50.4199	92.9577
46.0944	93.2492
47.8857	93.3549
59.7003	93.1556
53.5016	93.5041
53.2614	93.6715
41.2512	94.1966
29.6806	94.7086
44.9083	94.4056
68.9807	93.8334
75.2408	93.8031
56.4324	94.5351
41.9216	95.1364
41.538	95.3082
57.0059	94.9978
59.0821	95.0947
54.6896	95.3882
43.9288	95.8756
52.6283	95.771
60.2012	95.7007
62.2122	95.7997
53.7064	96.2183
58.3056	96.2385
51.5557	96.6037
51.7438	96.7581
50.3827	96.9595
50.6676	97.111
39.2682	97.6175
45.9324	97.575
51.8146	97.5562
54.7082	97.6281
62.188	97.5607
65.0741	97.633
45.4148	98.3908
48.6025	98.454
55.3524	98.4088
59.7357	98.4354
42.6291	99.1157
36.0934	99.4746
37.1268	99.6031
48.9545	99.4035
53.9205	99.4125
45.7853	99.8198
59.0504	99.5765
65.7538	99.5328
44.8952	100.327
46.9584	100.424
48.9526	100.524
59.8716	100.352
47.301	100.894
47.5635	101.046
52.1739	101.066
64.914	100.838
62.9812	101.057
66.56	101.109
62.0111	101.407
70.3027	101.315
74.9969	101.332
65.5731	101.779
51.0288	102.381
54.5108	102.435
57.9537	102.491
65.3851	102.424
64.4745	102.612
58.6371	102.95
70.178	102.759
93.5055	102.209
82.756	102.696
75.4084	103.08
87.9343	102.859
85.6906	103.087
89.9937	103.117
91.1054	103.243
82.2197	103.673
59.4638	104.525
59.9312	104.671
86.7091	104.017
79.0021	104.411
70.2841	104.836
54.144	105.487
50.04	105.772
44.7202	106.094
62.957	105.699
82.8845	105.253
84.0762	105.377
71.6583	105.915
73.8648	106.008
81.8231	105.926
61.3873	106.707
77.5833	106.375
59.7748	107.076
46.0646	107.653
39.162	108.023
46.0851	107.973
46.4519	108.122
50.0773	108.172
47.5412	108.409
50.9133	108.466
59.1268	108.376
56.641	108.612
50.608	108.956
37.0765	109.527
50.4404	109.281
21.1766	110.331
23.7332	110.413
17.4023	110.766
29.9152	110.545
57.1437	109.877
66.2342	109.761
55.7602	110.24
44.5787	110.739
53.4848	110.629
49.083	110.923
50.0512	111.053
70.4163	110.594
49.7403	111.383
44.0946	111.715
53.9298	111.576
59.2348	111.574
50.8631	111.989
62.3686	111.799
60.9739	112.001
58.976	112.222
54.3898	112.522
65.8655	112.333
77.5553	112.137
56.4641	112.939
48.8037	113.332
47.9043	113.519
51.5073	113.57
46.7591	113.874
34.816	114.398
36.7079	114.5
46.7852	114.354
42.8638	114.633
53.55	114.468
55.3431	114.574
45.0349	115.047
43.644	115.249
51.4496	115.172
57.5385	115.147
48.3586	115.586
63.3815	115.289
65.7891	115.376
52.483	115.941
71.8761	115.511
68.9527	115.76
49.69	116.506
31.8871	117.208
45.1131	116.965
53.1385	116.881
51.0884	117.104
61.5865	116.944
56.0749	117.272
51.3695	117.575
47.2135	117.862
51.094	117.904
35.734	118.531
51.8648	118.201
55.2128	118.259
58.6762	118.314
58.0766	118.492
68.4537	118.336
76.1514	118.262
70.8017	118.585
64.4671	118.938
57.4938	119.31
68.9378	119.122
58.6035	119.596
64.9792	119.562
72.377	119.497
70.1519	119.725
53.0957	120.404
69.5356	120.064
80.9163	119.878
65.5005	120.507
65.1542	120.677
71.77	120.636
69.6324	120.861
69.0887	121.038
66.9939	121.262
66.2863	121.443
68.2954	121.542
71.1797	121.615
52.0771	122.356
45.2583	122.723
52.3732	122.667
52.0082	122.838
62.2345	122.687
88.8244	122.039
97.2948	121.941
99.4343	122.036
77.9464	122.85
78.2331	123.001
87.0238	122.894
92.7831	122.879
76.9539	123.52
76.0434	123.708
76.6411	123.85
92.0885	123.54
79.1325	124.094
73.146	124.436
78.6986	124.427
98.2407	123.993
87.8747	124.469
89.072	124.592
96.4997	124.526
91.8204	124.829
66.2509	125.766
72.2188	125.745
100.378	125.048
111.966	124.856
102.272	125.311
101.909	125.482
110.694	125.375
108.663	125.597
110.994	125.686
94.336	126.353
95.3173	126.483
105.994	126.318
113.137	126.261
98.8235	126.857
92.9823	127.194
97.211	127.226
93.2505	127.506
99.7415	127.469
96.4196	127.73
105.398	127.617
123.067	127.24
111.048	127.765
126.03	127.47
114.008	127.995
111.111	128.244
111.828	128.382
115.511	128.43
118.291	128.505
118.928	128.646
99.0265	129.411
113.824	129.122
113.751	129.284
109.977	129.559
126.605	129.213
108.959	129.91
77.7583	131.019
61.149	131.684
62.3537	131.808
63.0389	131.947
64.3628	132.067
60.9795	132.33
57.5738	132.593
65.2827	132.519
52.0901	133.08
54.0881	133.179
55.7118	133.29
59.7077	133.329
48.7999	133.821
53.9634	133.824
70.3958	133.484
63.0836	133.866
73.2373	133.718
74.0473	133.853
73.3267	134.035
75.913	134.116
69.2879	134.478
65.2231	134.762
70.785	134.753
83.5865	134.523
89.6306	134.5
79.1139	134.979
72.7978	135.332
77.4101	135.351
82.3259	135.362
91.7571	135.235
104.937	134.995
101.652	135.255
97.8199	135.531
97.4307	135.703
82.8677	136.306
84.24	136.424
80.6482	136.694
74.6617	137.036
86.1449	136.847
90.2246	136.883
89.1205	137.076
84.1786	137.387
77.911	137.738
72.0381	138.076
70.4591	138.284
67.5953	138.531
72.1517	138.553
71.5968	138.73
98.6057	138.069
93.5298	138.383
84.1656	138.828
74.0026	139.297
87.3199	139.052
78.4845	139.481
90.1017	139.288
106.335	138.954
110.219	138.996
90.6399	139.751
83.0186	140.143
91.0235	140.06
85.1525	140.399
90.7292	140.389
95.524	140.404
95.7195	140.558
101.43	140.544
109.055	140.472
105.069	140.753
109.106	140.791
93.1369	141.436
82.5456	141.919
112.031	141.182
114.58	141.265
111.316	141.524
112.152	141.659
109.58	141.897
109.089	142.072
114.813	142.058
112.176	142.298
109.683	142.534
113.515	142.578
112.01	142.784
105.045	143.156
104.981	143.318
114.653	143.183
117.371	143.261
117.492	143.417
109.664	143.815
106.089	144.084
117.077	143.91
113.117	144.191
133.955	143.717
132.891	143.91
111.435	144.722
121.518	144.576
132.024	144.416
133.461	144.533
138.254	144.547
139.036	144.683
139.697	144.823
134.804	145.132
129.188	145.463
136.688	145.395
143.591	145.345
132.742	145.835
120.386	146.371
121.272	146.504
121.578	146.655
138.027	146.315
151.845	146.055
154.275	146.141
154.087	146.307
151.767	146.537
150.236	146.744
156.301	146.719
135.448	147.514
130.229	147.833
137.438	147.774
159.059	147.276
163.198	147.31
157.865	147.633
158.209	147.782
161.954	147.828
172.106	147.68
171.108	147.87
161.267	148.329
175.465	148.058
155.591	148.822
132.545	149.683
109.057	150.558
96.2762	151.106
87.7276	151.527
111.932	150.951
95.3936	151.614
80.6817	152.221
79.8997	152.405
68.3252	152.917
88.7294	152.457
93.58	152.469
87.8673	152.803
93.0196	152.806
93.9953	152.937
92.4386	153.144
81.8269	153.627
74.8591	153.999
74.3992	154.173
86.5341	153.964
98.3282	153.765
104.408	153.741
96.5388	154.14
89.7647	154.506
88.8821	154.693
97.9391	154.578
106.646	154.473
88.5674	155.183
88.1987	155.354
93.3007	155.359
104.652	155.174
114.694	155.029
110.994	155.302
91.9787	156.04
106.737	155.751
115.349	155.649
101.419	156.233
103.542	156.329
107.48	156.369
133.396	155.741
110.888	156.586
109.478	156.789
103.348	157.135
118.861	156.823
113.455	157.148
100.155	157.712
119.604	157.281
127.7	157.195
120.462	157.575
112.819	157.968
111.731	158.161
114.405	158.24
92.5391	159.065
101.944	158.939
107.838	158.92
110.688	158.993
113.686	159.062
117.153	159.117
125.112	159.035
127.948	159.109
136.494	159.009
147.687	158.828
145.311	159.061
119.848	159.995
107.516	160.53
117.522	160.386
127.208	160.252
133.778	160.212
120.742	160.769
124.034	160.829
150.339	160.189
154.591	160.219
163.28	160.115
141.917	160.925
139.866	161.148
135.699	161.434
124.035	161.949
125.354	162.069
139.034	161.813
142.391	161.871
154.467	161.664
146.79	162.058
138.021	162.485
131.998	162.828
156.923	162.23
155.839	162.423
148.296	162.812
130.039	163.528
131.72	163.637
133.712	163.736
138.649	163.746
151.327	163.521
150.722	163.699
137.481	164.262
150.661	164.021
169.734	163.601
168.086	163.811
159.146	164.244
166.665	164.175
178.817	163.966
163.654	164.587
162.2	164.791
148.175	165.378
162.077	165.115
162.742	165.255
172.599	165.115
163.263	165.559
169.665	165.525
179.131	165.397
190.678	165.206
205.909	164.903
186.866	165.642
183.271	165.911
198.098	165.621
190.613	166.008
170.838	166.77
167.981	167.017
179.867	166.815
193.737	166.554
204.734	166.379
198.653	166.724
184.643	167.311
177.018	167.703
182.569	167.694
199.325	167.344
187.604	167.861
186.077	168.068
188.994	168.139
185.056	168.419
177.28	168.815
194.797	168.443
212.005	168.079
219.826	168.002
225.258	167.997
218.068	168.376
204.917	168.935
206.868	169.036
222.684	168.715
218.281	169.009
212.588	169.343
218.022	169.338
228.784	169.17
224.282	169.467
213.711	169.949
221.159	169.882
220.1	170.075
224.677	170.096
235.985	169.912
230.866	170.228
235.173	170.257
218.569	170.922
221.245	171
244.587	170.451
248.82	170.482
246.293	170.719
248.155	170.823
248.868	170.961
257.383	170.862
250.183	171.241
246.431	171.516
255.64	171.396
249.561	171.741
245.647	172.02
242.122	172.287
252.037	172.146
262.854	171.977
259.044	172.253
266.98	172.171
249.159	172.873
247.146	173.095
253.173	173.072
264.576	172.885
262.783	173.1
256	173.466
275.961	173.019
278.516	173.101
283.331	173.115
275.024	173.528
279.106	173.564
269.621	174.012
270.814	174.136
281.971	173.957
272.952	174.391
274.421	174.507
278.733	174.536
292.952	174.264
294.54	174.375
301.687	174.318
314.6	174.085
314.974	174.234
310.017	174.545
308.351	174.756
286.148	175.591
287.995	175.695
305.789	175.314
312.226	175.279
313.408	175.403
311.917	175.608
322.242	175.454
340.886	175.047
343.143	175.139
331.012	175.668
327.617	175.931
326.593	176.122
321.348	176.442
334.086	176.215
331.811	176.444
252.81	179.007
186.769	181.175
167.294	181.928
169.676	182.015
171.205	182.129
183.122	181.927
183.116	182.087
181.306	182.302
178.286	182.554
192.566	182.28
179.353	182.842
192.439	182.604
199.591	182.547
189.819	183.004
204.539	182.716
212.568	182.632
204.539	183.036
192.439	183.565
183.744	183.989
199.001	183.685
198.779	183.852
197.016	184.066
214.737	183.687
217.953	183.749
214.556	184.013
216.944	184.1
208.306	184.523
207.38	184.711
223.677	184.376
236.02	184.161
221.284	184.769
221.275	184.929
208.617	185.474
213.134	185.497
232.501	185.068
221.18	185.573
216.903	185.863
217.608	186.001
206.095	186.512
215.864	186.375
227.719	186.174
235.756	186.09
236.08	186.24
242.314	186.211
236.139	186.559
253.129	186.202
246.68	186.558
262.482	186.238
255.164	186.621
254.166	186.811
242.182	187.336
253.741	187.144
246.503	187.524
242.897	187.794
261.098	187.401
266.857	187.386
246.176	188.175
242.519	188.446
257.659	188.146
265.964	188.053
259.407	188.413
254.497	188.722
256.087	188.834
266.572	188.675
270.624	188.712
277.059	188.676
271.851	188.995
265.146	189.359
265.034	189.523
272.885	189.444
284.757	189.243
282.422	189.474
278.156	189.764
280.955	189.839
280.582	190.011
280.584	190.17
291.693	189.993
284.565	190.37
294.773	190.219
288.28	190.577
310.874	190.05
299.123	190.567
293.79	190.89
300.151	190.856
306.295	190.83
313.505	190.77
297.942	191.404
315.257	191.037
318.162	191.109
325.923	191.033
322.493	191.298
313.537	191.73
322.934	191.604
325.83	191.677
316.35	192.125
331.651	191.82
338.905	191.759
343.191	191.789
330.152	192.346
338.166	192.262
332.14	192.605
346.912	192.316
336.408	192.796
335.902	192.971
347.124	192.79
355.844	192.685
357.084	192.807
349.861	193.187
345.201	193.489
287.518	195.404
212.125	197.856
177.128	199.081
180.679	199.133
199.42	198.723
205.982	198.684
203.898	198.907
204.2	199.058
203.898	199.227
220.772	198.874
193.694	199.858
189.274	200.153
191.082	200.258
206.101	199.961
218.685	199.738
201.036	200.435
188.738	200.97
211.559	200.436
220.01	200.339
214.875	200.655
210.367	200.952
212.406	201.05
219.346	200.999
217.305	201.221
225.196	201.142
234.017	201.034
226.816	201.413
227.06	201.565
242.794	201.247
243.226	201.394
228.268	202.009
232.088	202.053
229.038	202.306
217.664	202.812
216.916	202.995
224.258	202.931
219.72	203.23
234.607	202.937
249.198	202.653
244.032	202.97
240.277	203.245
240.761	203.39
236.428	203.682
231.251	204
232.559	204.12
234.949	204.208
242.805	204.129
248.125	204.127
241.969	204.474
249.06	204.419
250.773	204.527
256.532	204.512
263.785	204.451
273.84	204.306
265.407	204.722
266.327	204.854
266.509	205.009
278.694	204.798
281.31	204.879
274.495	205.246
277.387	205.319
271.002	205.673
265.751	205.993
268.859	206.058
275.309	206.022
269.609	206.356
270.365	206.493
281.681	206.309
281.478	206.475
296.365	206.182
298.352	206.282
296.406	206.501
295.972	206.675
294.568	206.877
299.51	206.887
285.666	207.469
296.451	207.301
292.965	207.567
290.315	207.808
307.509	207.445
317.05	207.315
301.339	207.953
298.462	208.2
315.844	207.832
312.004	208.108
311.479	208.285
314.84	208.343
306.468	208.757
324.316	208.374
330.526	208.346
341.972	208.158
335.036	208.529
333.688	208.73
324.888	209.158
330.347	209.152
323.247	209.528
329.362	209.502
335.982	209.461
348.4	209.243
350.349	209.344
337.723	209.888
335.023	210.131
338.171	210.195
357.423	209.769
360.497	209.836
367.839	209.773
370.077	209.865
360.233	210.324
362.901	210.403
365.644	210.48
360.376	210.801
367.819	210.734
374.343	210.696
380.16	210.679
377.876	210.909
376.14	211.122
390.558	210.843
391.297	210.981
399.442	210.893
395.742	211.166
397.738	211.266
405.248	211.197
406.8	211.31
401.216	211.64
411.24	211.495
423.414	211.285
419.125	211.576
411.413	211.97
407.443	212.251
417.611	212.102
433.828	211.769
445.447	211.576
448.977	211.629
437.137	212.149
429.906	212.529
441.98	212.322
452.798	212.153
440.924	212.674
434.927	213.017
437.716	213.092
455.282	212.718
467.739	212.499
464.661	212.753
457.223	213.139
454.662	213.377
462.457	213.3
471.279	213.192
469.486	213.407
477.288	213.33
473.175	213.615
479.93	213.569
485.794	213.551
474.798	214.046
472.502	214.276
486.233	214.018
498.178	213.815
511.121	213.581
507.244	213.859
502.921	214.151
518.67	213.832
526.473	213.755
522.304	214.042
527.725	214.037
526.712	214.228
528.881	214.322
531.564	214.401
546.982	214.092
540.543	214.448
535.367	214.766
549.019	214.51
553.423	214.537
549.107	214.828
560.18	214.651
565.269	214.657
558.921	215.01
574.615	214.693
567.407	215.072
558.7	215.497
562.079	215.554
570.952	215.445
579.253	215.352
580.221	215.483
575.238	215.795
589.818	215.511
601.89	215.304
608.513	215.263
609.861	215.382
610.773	215.515
609.027	215.728
619.002	215.584
624.757	215.569
638.637	215.308
628.187	215.786
637.546	215.661
654.151	215.316
643.303	215.806
639.49	216.082
645.413	216.062
658.328	215.829
657.606	216.012
667.556	215.869
674.887	215.806
671.789	216.061
675.889	216.096
685.11	215.976
693.761	215.873
686.838	216.244
704.019	215.881
699.198	216.188
702.896	216.235
711.517	216.133
717.801	216.102
723.479	216.09
727.774	216.119
725.443	216.35
732.305	216.302
739.183	216.253
736.338	216.499
739.921	216.55
754.729	216.26
753.51	216.457
761.394	216.378
760.187	216.575
769.89	216.44
767.814	216.663
770.372	216.745
783.764	216.498
785.421	216.608
789.732	216.637
791.743	216.736
799.381	216.664
800.714	216.783
800.062	216.963
810.605	216.802
807.659	217.052
813.938	217.021
816.817	217.094
831.395	216.811
833.361	216.911
838.487	216.915
840.77	217.006
842.709	217.107
848.462	217.092
854.488	217.069
860.059	217.06
863.23	217.124
868.531	217.122
879.547	216.948
863.424	217.598
875.899	217.379
888.697	217.15
883.545	217.466
896.011	217.247
903.046	217.193
908.507	217.187
910.611	217.284
914.585	217.323
922.145	217.253
925.733	217.304
927.701	217.404
929.256	217.517
936.739	217.45
942.173	217.445
947.063	217.456
952.511	217.45
953.464	217.582
963.86	217.426
965.374	217.54
966.1	217.678
975.788	217.543
981.98	217.515
989.688	217.441
981.471	217.851
999.805	217.453
997.146	217.694
997.662	217.839
1009.49	217.639
1018.57	217.523
1026.41	217.445
1023.78	217.685
1026.24	217.77
1030.12	217.812
1038.78	217.709
1042.65	217.751
1053.71	217.575
1049.86	217.852
1057.91	217.768
1061.16	217.829
1067.72	217.789
1070.93	217.852
1076.19	217.852
1080.58	217.879
1083.85	217.939
1087.48	217.989
1098.34	217.819
1104.78	217.783
1112.58	217.706
1112.96	217.855
1118.01	217.861
1120.74	217.938
1117.71	218.191
1134.61	217.837
1131.88	218.08
1139.63	218.004
1140.77	218.13
1145.3	218.152
1145.44	218.308
1150.76	218.306
1151.84	218.434
1164.97	218.194
1168.29	218.253
1170.93	218.333
1171.1	218.488
1179.56	218.391
1187.61	218.306
1187.65	218.465
1200.08	218.247
1203.41	218.306
1203.2	218.473
1204.03	218.608
1223.14	218.187
1226.66	218.24
1226.6	218.401
1231.8	218.404
1233.81	218.503
1242.49	218.399
1245.07	218.48
1254.05	218.367
1256.6	218.45
1265.55	218.338
1267.18	218.448
1274.57	218.384
1272.5	218.607
1277.56	218.613
1290.11	218.392
1287.79	218.622
1295.71	218.541
1298.48	218.617
1310.34	218.417
1304.12	218.766
1316.13	218.561
1316.21	218.719
1330.48	218.445
1327.77	218.687
1340.11	218.472
1341.34	218.595
1352.96	218.402
1353.39	218.548
1360.16	218.503
1358.79	218.705
1363.32	218.727
1373.62	218.574
1372.97	218.753
1377.04	218.79
1386.62	218.659
1392.01	218.655
1397.9	218.636
1397.19	218.817
1405.24	218.733
1408.83	218.784
1415.57	218.739
1419.11	218.791
1418.81	218.961
1426.83	218.877
1431.72	218.889
1443.6	218.687
1447.17	218.739
1449.69	218.822
1451.73	218.92
1455.22	218.974
1465.82	218.812
1466.4	218.954
1476.74	218.8
1478.07	218.92
1480.01	219.021
1483.5	219.075
1492.01	218.976
1495.35	219.035
1498.71	219.092
1502.7	219.131
1518.1	218.823
1521.51	218.88
1526.57	218.886
1528.57	218.985
1527.53	219.177
1537.39	219.037
1542.71	219.035
1549.19	218.998
1550.01	219.134
1565.93	218.809
1565.38	218.986
1569.13	219.032
1577.18	218.948
1580.71	219.001
1583.2	219.085
1588.46	219.085
1592.94	219.109
1596.54	219.159
1605.85	219.036
1616.86	218.862
1615.99	219.048
1617.38	219.166
1625.62	219.076
1635.82	218.926
1642.75	218.875
1646.77	218.913
1649.7	218.984
1654.43	219
1658.4	219.04
1664.11	219.026
1669.83	219.012
1676.92	218.957
1683.54	218.915
1685.92	219.003
1689	219.07
1691.73	219.147
1701.45	219.011
1708.26	218.964
1711.39	219.029
1710.23	219.224
1723.15	218.992
1718.83	219.283
1729.27	219.126
1735.92	219.084
1738.2	219.174
1743.3	219.179
1752.5	219.06
1748.9	219.329
1763.76	219.037
1768.29	219.06
1773.33	219.067
1772.3	219.258
1787.27	218.963
1782.25	219.276
1790.71	219.179
1794.55	219.222
1797.99	219.277
1807.12	219.16
1811.75	219.179
1816.23	219.203
1819.72	219.257
1821.82	219.353
1831.75	219.211
1841.96	219.061
1841.44	219.237
1838.41	219.489
1852.01	219.236
1856.63	219.255
1856.78	219.41
1864.19	219.346
1876.15	219.142
1877.56	219.259
1879.82	219.351
1884.27	219.375
1893.7	219.249
1903.58	219.108
1907.55	219.147
1910.09	219.23
1908.77	219.431
1920.97	219.22
1923.92	219.29
1927.36	219.346
1934.96	219.275
1940.5	219.266
1944.69	219.299
1950.5	219.283
1953.89	219.34
1966.92	219.103
1866.43	222.32
1032.45	247.843
313.81	269.858
59.38	277.757
13.7639	279.304
19.9477	279.276
21.3852	279.392
21.4373	279.551
18.6331	279.796
13.3654	280.117
18.216	280.129
20.7297	280.213
14.3597	280.567
28.2356	280.305
39.298	280.129
33.237	280.473
21.8526	280.979
13.4008	281.396
18.1862	281.411
28.6806	281.252
30.5836	281.354
19.4803	281.852
1.23982	282.567
-16.4011	283.263
5.26182	282.765
44.3627	281.736
57.6092	281.493
50.3696	281.873
23.0741	282.863
10.5165	283.405
19.8285	283.282
24.316	283.306
13.4604	283.796
11.9949	284.001
4.13715	284.4
7.22626	284.466
8.269	284.595
11.4121	284.659
18.378	284.607
29.189	284.439
25.288	284.717
29.3826	284.753
21.4634	285.154
24.2844	285.228
25.3662	285.356
32.7473	285.291
44.251	285.101
36.814	285.488
38.2198	285.605
23.7462	286.206
14.2108	286.655
19.1898	286.664
30.0697	286.493
43.1971	286.254
24.1894	286.993
19.1936	287.305
14.9127	287.595
8.11631	287.962
8.30624	288.116
33.2035	287.519
31.4811	287.731
7.0233	288.635
13.5162	288.598
23.655	288.45
23.6122	288.611
7.37709	289.265
15.3708	289.182
31.5407	288.85
20.5975	289.343
17.933	289.584
32.1943	289.311
28.2803	289.59
22.0276	289.94
31.4067	289.815
30.9523	289.989
24.1708	290.355
29.4143	290.356
23.0145	290.711
15.3243	291.105
43.0258	290.422
26.2674	291.092
6.96744	291.839
13.2276	291.809
18.7821	291.8
22.3702	291.851
31.7083	291.727
36.7842	291.733
49.3846	291.51
33.8105	292.143
9.57429	293.041
31.8629	292.523
51.6004	292.083
23.0666	293.111
31.0603	293.028
32.9894	293.129
25.1316	293.528
-3.41341	294.556
14.0525	294.185
19.7391	294.173
23.5749	294.216
24.5451	294.347
29.5465	294.355
21.225	294.768
35.8755	294.482
22.0369	295.063
6.66206	295.691
3.73867	295.94
27.6081	295.374
18.2048	295.82
18.1806	295.981
15.3894	296.226
9.02126	296.58
30.9858	296.072
48.6361	295.695
41.011	296.087
21.5844	296.838
36.0506	296.558
26.6883	297.003
28.392	297.112
23.452	297.422
27.6807	297.453
21.8898	297.79
16.4117	298.116
4.80189	298.63
14.3634	298.499
22.6942	298.405
0.750106	299.233
19.2531	298.83
19.6125	298.98
16.2739	299.241
16.9777	299.38
22.1356	299.383
15.6557	299.74
31.5482	299.417
40.3668	299.309
28.6676	299.825
37.2423	299.724
35.4771	299.938
25.0813	300.414
24.735	300.585
7.47577	301.27
15.7563	301.178
8.269	301.566
13.8961	301.555
18.2272	301.583
16.7897	301.787
17.4507	301.927
18.2905	302.062
18.6163	302.212
16.3614	302.441
14.235	302.665
17.7021	302.72
32.9559	302.416
48.2488	302.111
52.4998	302.142
37.9126	302.746
31.9075	303.089
16.3167	303.723
22.5769	303.693
12.5889	304.156
15.22	304.237
20.4393	304.238
22.5955	304.332
26.8391	304.363
11.4382	304.992
16.9647	304.984
21.6999	305

## Sheet: Figure 4
Figure 4e
	C1_WT; F =0nN	C1_WT; F =1.5nN	C1_CP; F =1.5nN
number of accessible water	Probability	Probability	Probability
0	0.54583	0.32972	0
1	0.21167	0.25222	0
2	0.13917	0.13333	0.00345
3	0.07778	0.1225	0.01121
4	0.02194	0.07889	0.03592
5	0.00333	0.04417	0.06322
6	0.00028	0.02361	0.08822
7	0	0.00778	0.12098
8	0	0.00444	0.13362
9	0	0.00111	0.14195
10	0	0.00167	0.16063
11	0	0.00056	0.12701
12	0	0	0.06897
13	0	0	0.0342
14	0	0	0.0092
15	0	0	0.00115
16	0	0	0.00029
17	0	0	0
18	0	0	0
19	0	0	0
20	0	0	0

## Sheet: Figure 5
Figure 5c						Figure 5d						Figure 5e						Figure 5f
Force_1	Extension_1	Force_2	Extension_2			Force_1	Extension_1	Force_2	Extension_2			Force_1	Extension_1	Force_2	Extension_2			C1-df without TCEP			C1-df with TCEP
-327.647	0	-318.829	0			-304.159	0	-308.071	0			-304.51	0	-318.788	0			disulfide unformed	0.133		0.161
-312.592	-0.32646	-320.882	0.226108			-305.528	0.204605	-321.757	0.601854			-313.406	0.447235	-315.367	0.0493864			Disulfide ruptured	0		0.043
-318.751	0.0322644	-312.67	0.120775			-306.212	0.386407	-308.755	0.341703			-314.09	0.629138	-309.892	0.0328647			Disulfide unruptured	0.867		0.796
-308.486	-0.139276	-314.723	0.347384			-313.739	0.789637	-315.598	0.72263			-309.984	0.656322	-316.735	0.413492			total number	193		389
-321.488	0.440475	-317.461	0.595595			-297.316	0.419073	-305.334	0.550889			-309.3	0.794519	-311.261	0.39697
-319.435	0.533967	-314.723	0.666984			-294.579	0.490462	-305.334	0.710789			-305.194	0.821803	-303.734	0.313639
-308.486	0.340224	-303.09	0.451139			-294.579	0.650762	-301.228	0.738473			-304.51	0.9595	-305.102	0.518146
-321.488	0.919975	-306.512	0.721952			-303.475	1.0979	-304.65	1.00879			-300.404	0.987084	-305.787	0.700148
-320.119	1.03557	-308.565	0.94806			-310.318	1.47932	-294.385	0.837146			-299.72	1.12478	-293.469	0.4626
-310.539	0.885833	-308.565	1.10796			-304.159	1.4402	-299.175	1.15147			-299.036	1.26248	-294.154	0.644502
-311.224	1.06773	-305.143	1.15775			-300.053	1.46778	-291.648	1.06814			-301.088	1.48919	-297.575	0.915216
-307.118	1.09502	-297.616	1.07422			-287.736	1.22993	-293.016	1.27224			-292.193	1.36155	-290.732	0.854589
-292.063	0.768559	-298.984	1.27822			-289.105	1.43434	-301.912	1.71938			-288.087	1.38883	-286.626	0.881872
-294.116	0.994668	-292.826	1.2391			-291.158	1.66045	-301.228	1.85707			-282.612	1.37181	-283.889	0.953762
-288.642	0.977747	-294.879	1.46581			-279.524	1.4448	-290.964	1.68583			-279.875	1.4437	-279.783	0.980745
-281.114	0.894416	-292.141	1.5372			-278.156	1.5605	-281.383	1.53629			-277.822	1.53729	-281.836	1.20735
-282.483	1.09852	-279.824	1.29915			-267.891	1.38926	-282.752	1.7403			-270.295	1.45397	-274.993	1.14613
-280.43	1.19201	-275.718	1.32693			-263.786	1.41644	-277.278	1.72338			-273.717	1.72478	-272.256	1.21802
-283.167	1.44033	-277.771	1.55304			-263.786	1.57674	-281.383	2.01579			-262.768	1.53104	-261.991	1.04637
-285.904	1.68854	-279.14	1.75704			-260.364	1.62613	-270.435	1.82205			-262.768	1.69064	-256.517	1.02985
-284.536	1.80413	-268.191	1.5634			-261.048	1.80853	-280.015	2.29129			-255.24	1.60781	-261.307	1.34437
-271.534	1.54418	-265.454	1.63519			-252.153	1.68099	-271.803	2.18636			-251.135	1.63499	-264.044	1.59318
-270.166	1.65947	-264.085	1.75078			-251.468	1.81919	-264.96	2.12493			-253.187	1.8612	-251.727	1.35504
-264.691	1.64255	-270.244	2.10931			-245.994	1.80217	-250.59	1.82067			-247.029	1.82257	-239.41	1.11749
-266.744	1.86866	-270.928	2.29181			-237.098	1.67514	-247.168	1.86986			-236.764	1.65083	-242.147	1.3658
-268.113	2.07267	-264.769	2.25269			-233.676	1.72432	-237.588	1.72042			-239.502	1.89905	-230.514	1.15015
-267.428	2.21046	-257.242	2.16936			-228.886	1.7299	-249.906	2.27807			-232.658	1.83832	-229.145	1.26575
-261.954	2.19344	-245.609	1.95401			-235.729	2.11073	-238.957	2.08423			-227.184	1.82139	-219.565	1.11651
-255.795	2.15442	-245.609	2.11381			-233.676	2.20432	-240.325	2.28883			-221.025	1.78227	-208.616	0.922864
-254.427	2.27001	-249.031	2.38412			-218.622	1.87826	-234.167	2.24971			-215.551	1.76535	-212.038	1.19358
-256.48	2.49622	-242.872	2.3451			-211.779	1.81713	-236.22	2.47582			-210.761	1.77093	-207.247	1.19866
-244.162	2.25867	-229.87	2.08545			-210.41	1.93333	-229.377	2.41469			-209.392	1.88632	-204.51	1.27065
-236.635	2.17534	-236.029	2.44417			-215.2	2.24775	-219.112	2.24295			-202.549	1.8251	-196.299	1.16522
-238.688	2.40145	-233.292	2.51556			-200.83	1.94389	-228.692	2.71229			-193.653	1.69806	-192.877	1.215
-228.423	2.22971	-220.974	2.27801			-215.885	2.59005	-228.008	2.84998			-188.179	1.68114	-180.56	0.977054
-228.423	2.38941	-218.921	2.3714			-205.62	2.41881	-217.743	2.67844			-177.915	1.5094	-183.297	1.22576
-231.16	2.63762	-212.763	2.33228			-188.513	2.02584	-216.375	2.79424			-175.177	1.58129	-183.981	1.40747
-226.37	2.6428	-207.288	2.31576			-192.618	2.31866	-215.006	2.90983			-175.177	1.74119	-176.454	1.32464
-222.265	2.66998	-198.392	2.18822			-190.566	2.41235	-201.32	2.62758			-161.491	1.45894	-163.452	1.06449
-211.316	2.47614	-207.288	2.63546			-192.618	2.63886	-197.899	2.67687			-158.754	1.53083	-162.768	1.20268
-213.369	2.70245	-197.024	2.46372			-189.197	2.68815	-206.11	3.102			-156.017	1.60221	-153.188	1.05315
-206.526	2.64122	-181.969	2.13776			-187.144	2.78224	-203.373	3.17339			-148.49	1.51898	-153.188	1.21345
-207.21	2.82313	-186.075	2.43028			-183.038	2.80942	-186.95	2.80322			-146.437	1.61298	-159.347	1.57217
-214.053	3.20405	-185.391	2.56797			-183.723	2.99182	-180.107	2.74209			-134.804	1.39683	-146.345	1.31252
-222.265	3.62908	-176.495	2.44094			-178.932	2.997	-191.056	3.25554			-136.857	1.62294	-144.292	1.40601
-205.841	3.25842	-168.968	2.35771			-170.721	2.89207	-179.423	3.03969			-131.382	1.60642	-132.659	1.19057
-192.155	2.97626	-169.652	2.53961			-168.668	2.98557	-161.631	2.62482			-125.908	1.5895	-129.237	1.23995
-185.312	2.91504	-155.966	2.25756			-152.929	2.6373	-171.211	3.09386			-117.696	1.48406	-131.29	1.46626
-184.628	3.05254	-156.65	2.43966			-158.403	2.97392	-158.209	2.83421			-112.906	1.48964	-136.08	1.78098
-168.889	2.70447	-158.703	2.66577			-162.509	3.26684	-166.421	3.25934			-114.275	1.69375	-130.606	1.76436
-175.732	3.0854	-161.44	2.91438			-153.613	3.13941	-155.472	3.0655			-110.853	1.74304	-122.394	1.65892
-172.995	3.15679	-167.599	3.2733			-144.033	2.99027	-163.684	3.49063			-108.8	1.83703	-119.657	1.73081
-167.521	3.13987	-153.913	2.99105			-144.033	3.15007	-149.998	3.20828			-92.3771	1.46647	-114.183	1.71389
-166.152	3.25546	-150.491	3.04034			-159.088	3.79663	-145.208	3.21356			-95.7986	1.73678	-101.865	1.47634
-174.364	3.6806	-147.07	3.09022			-141.98	3.40386	-137.68	3.13063			-80.0596	1.38851	-108.708	1.85717
-165.468	3.55306	-138.858	2.98469			-134.453	3.32103	-138.365	3.31253			-73.901	1.34939	-111.446	2.10588
-153.835	3.33711	-134.068	2.98987			-118.03	2.95046	-143.839	3.64935			-73.901	1.50929	-104.603	2.04525
-158.625	3.65173	-125.857	2.88494			-115.293	3.02235	-127.416	3.27869			-68.4266	1.49277	-103.234	2.16085
-166.152	4.05466	-127.225	3.08874			-122.82	3.42518	-127.416	3.43849			-66.3736	1.58626	-93.6537	2.01141
-162.046	4.08195	-129.962	3.33695			-118.714	3.45277	-133.575	3.79701			-69.7951	1.85657	-96.3909	2.25972
-159.309	4.15333	-123.804	3.29833			-122.82	3.74518	-123.994	3.64787			-60.2149	1.70743	-99.1281	2.50843
-158.625	4.29083	-116.276	3.2151			-117.345	3.72866	-118.52	3.63095			-53.3719	1.64631	-90.9165	2.403
-158.625	4.45123	-106.696	3.06546			-111.871	3.71174	-108.256	3.45921			-45.8446	1.56298	-89.5479	2.51909
-151.097	4.3679	-110.802	3.35838			-113.924	3.93835	-108.256	3.61901			-45.1604	1.70118	-84.0735	2.50217
-144.254	4.30668	-119.014	3.78351			-109.134	3.94343	-117.151	4.06635			-48.5819	1.97159	-75.862	2.39724
-148.36	4.59919	-113.539	3.76649			-109.818	4.12583	-115.783	4.18184			-31.4743	1.57882	-79.2834	2.66745
-159.309	5.11263	-109.433	3.79417			-122.136	4.68358	-122.626	4.56317			-32.1587	1.76103	-73.1248	2.62893
-145.623	4.83048	-99.169	3.62253			-120.083	4.77757	-118.52	4.59055			-26.6843	1.744	-73.1248	2.78883
-133.306	4.59243	-97.8004	3.73813			-99.5537	4.27429	-117.151	4.70605			-23.947	1.81549	-69.0189	2.81621
-136.043	4.84064	-95.0632	3.81002			-98.8694	4.41229	-106.887	4.53441			-23.2628	1.95369	-64.2288	2.82139
-124.41	4.6248	-101.906	4.19064			-95.4479	4.46158	-113.046	4.89313			-23.947	2.13559	-60.8073	2.87118
-137.411	5.20455	-106.012	4.48306			-87.2363	4.35664	-110.308	4.96482			-17.1041	2.07447	-55.3329	2.85416
-127.147	5.03291	-98.4847	4.40033			-83.8148	4.40603	-99.3596	4.77098			-10.2611	2.01374	-43.6998	2.63871
-125.094	5.1264	-93.0103	4.38331			-80.3933	4.45582	-102.781	5.04139			-6.83961	2.06303	-21.8022	2.09133
-123.041	5.22019	-86.8516	4.34418			-81.7619	4.65982	-89.7794	4.78124			-0.680914	2.0244	-36.1725	2.71578
-120.988	5.31369	-93.6946	4.72551			-74.9189	4.599	-93.2009	5.05165			6.16209	1.96317	-44.3842	3.14082
-114.83	5.27466	-104.643	5.23905			-67.3916	4.51587	-104.15	5.5651			14.3738	1.85784	-38.2254	3.10229
-103.196	5.05871	-95.0632	5.08942			-79.709	5.07401	-110.308	5.92432			8.21499	2.21677	-21.1179	2.70992
-103.196	5.21861	-73.1656	4.54243			-76.2875	5.1232	-95.2538	5.59796			13.6894	2.19994	-19.0651	2.80342
-114.83	5.75416	-72.4813	4.68023			-93.395	5.83597	-97.3067	5.82407			26.0068	1.9618	-8.80051	2.63187
-101.828	5.49411	-83.4301	5.19367			-72.866	5.33269	-82.2521	5.49761			26.0068	2.1221	-4.69471	2.65926
-96.3535	5.47709	-81.3772	5.28766			-66.023	5.27196	-79.5149	5.5691			27.3754	2.23789	-6.06341	2.86367
-120.304	6.41048	-69.7441	5.07162			-79.709	5.87391	-78.8306	5.7073			28.0597	2.37549	-4.69471	2.97926
-107.302	6.15043	-77.2714	5.47455			-76.2875	5.9236	-67.8819	5.51345			43.7986	2.02743	-2.64191	3.07335
-102.512	6.15601	-69.0598	5.36951			-65.3387	5.72986	-84.305	6.20352			48.5887	2.03261	-1.95761	3.21105
-96.3535	6.11689	-57.4267	5.15377			-68.0759	5.97857	-74.0405	6.03188			55.4317	1.97138	-4.69471	3.45976
-84.7204	5.90074	-66.3226	5.6009			-79.709	6.51411	-74.7248	6.21378			49.9573	2.3085	5.56979	3.28812
-75.8245	5.77331	-69.0598	5.84951			-70.1288	6.36498	-78.1463	6.48459			53.3788	2.35789	3.51679	3.51473
-94.3006	6.52988	-57.4267	5.63377			-60.5486	6.21544	-71.3033	6.42347			58.8532	2.34087	5.56979	3.60822
-85.4047	6.40244	-47.1622	5.46193			-57.8114	6.28733	-63.0917	6.31803			59.5375	2.47886	6.93829	3.72431
-75.8245	6.25281	-60.8482	6.06428			-60.5486	6.53554	-52.1429	6.12429			65.6962	2.43974	11.0441	3.7513
-67.6129	6.14747	-60.8482	6.22418			-65.3387	6.85036	-50.7744	6.23989			73.9078	2.33491	19.2557	3.64637
-70.3501	6.39568	-41.6878	5.76511			-46.1783	6.39128	-47.3528	6.28967			73.9078	2.49471	0.779687	4.40304
-71.0344	6.57809	-30.739	5.57156			-42.0725	6.41907	-34.3512	6.02952			79.3822	2.47768	18.5715	3.98867
-84.0361	7.15784	-38.2663	5.97449			-44.8097	6.66728	-16.5594	5.61475			75.9607	2.7486	22.6772	4.01635
-69.6658	6.85358	-36.8977	6.09019			-31.808	6.40752	-31.614	6.26081			80.7508	2.75358	17.8871	4.33087
-59.4013	6.68184	-34.8448	6.18418			-44.8097	6.98748	-37.7727	6.61943			74.592	3.11241	24.0459	4.29224
-51.1897	6.57651	-33.4762	6.29977			-41.3882	7.03716	-39.1412	6.82384			73.9078	3.29491	32.9417	4.16481
-53.9269	6.82472	-32.7919	6.43757			-50.2841	7.4843	-39.8256	7.00574			61.5904	3.85245	20.6244	4.72296
-64.8757	7.33796	-15.6844	6.0453			-42.7568	7.40157	-45.3	7.34256			55.4317	4.21128	24.0459	4.77224
-56.6641	7.23263	-8.84142	5.98408			-42.0725	7.53927	-41.1941	7.36975			73.2235	3.79661	30.2045	4.73362
-61.4542	7.54715	-19.1059	6.47552			-33.8609	7.43413	-35.0355	7.33062			69.1176	4.08913	36.3632	4.6943
-63.5071	7.77376	-28.6861	6.94525			-22.2278	7.21819	-34.3512	7.46892			68.4334	4.27103	41.8376	4.67778
-65.56	7.99997	-10.8943	6.53039			-20.1749	7.31218	-33.6668	7.60662			72.5391	4.29871	41.8376	4.83768
-46.3996	7.54089	-10.8943	6.69019			-26.3336	7.671	-16.5594	7.21385			62.2747	4.79015	43.8905	4.93167
-40.9252	7.52397	-6.10422	6.69557			-18.122	7.56607	-21.3495	7.52847			63.6432	4.90625	52.1021	4.82624
-50.5054	7.99321	-12.2629	7.05439			-7.85754	7.39433	-30.9296	7.99771			69.802	4.86712	50.7335	5.03074
-59.4013	8.44034	-4.73558	6.97106			-7.17326	7.53253	-22.0337	7.87067			74.592	4.87231	53.4707	5.10253
-44.3467	8.11398	12.3719	6.57879			-9.91046	7.78074	-29.5611	8.2734			86.9095	4.63475	42.5219	5.61617
-39.5566	8.11906	17.8463	6.56177			2.40699	7.54319	-26.8239	8.34479			93.7525	4.57353	58.9451	5.24591
-45.7153	8.47829	7.58177	7.05321			-5.80461	7.96832	-20.6652	8.30587			92.3839	4.77753	61.6823	5.3173
-42.2938	8.52737	8.26606	7.19141			-9.91046	8.26124	-5.61056	7.97981			103.333	4.58419	53.4707	5.74293
-34.7665	8.44414	11.6875	7.2407			-1.01451	8.1335	-2.87336	8.0512			102.648	4.76599	52.7864	5.92463
-37.5037	8.69236	0.738747	7.75424			-11.279	8.62544	-13.1379	8.54264			104.017	4.88209	61.6823	5.7976
-25.8706	8.47651	-0.629823	7.95874			-4.43606	8.56412	-17.928	8.85716			104.017	5.04189	67.8411	5.75847
-16.9747	8.34897	11.6875	7.7207			-14.7005	9.05596	-30.2453	9.4149			107.438	5.09128	68.5253	5.89667
-17.659	8.53098	-14.3158	8.7205			-24.2807	9.5253	-27.5081	9.48679			99.9111	5.49461	80.1584	5.68082
-9.44745	8.42604	5.52886	8.23952			0.354045	8.8899	-25.4552	9.58028			99.9111	5.65451	88.37	5.57589
-26.5549	9.13841	23.3207	7.82465			3.77554	8.93918	-11.7693	9.29813			102.648	5.72589	79.4741	6.02303
-34.7665	9.56344	24.005	7.96255			-5.12035	9.38682	1.91668	9.01588			106.07	5.77568	87.6857	5.91809
-43.6624	10.0107	7.58177	8.65321			0.354045	9.3699	10.1283	8.91075			108.807	5.84717	88.37	6.05629
-40.9252	10.0821	6.89749	8.83511			-5.12035	9.70702	13.5498	8.96003			123.177	5.54331	101.372	5.79624
-23.8177	9.6894	-1.99845	9.28285			1.72269	9.64579	14.9184	9.07573			119.756	5.81363	109.583	5.69131
-16.2904	9.60607	-15.6844	9.8847			10.6186	9.51856	26.5515	8.85978			119.072	5.99533	116.426	5.62988
-27.2392	10.1198	-14.3158	10.0003			4.45989	9.87728	18.3399	9.28481			128.652	5.84619	118.479	5.72377
-10.816	9.74915	-24.5803	10.4921			7.88139	9.92707	14.9184	9.55563			124.546	6.13871	97.9502	6.54685
-7.39454	9.79854	-40.3192	11.1604			16.7772	9.79963	21.0771	9.5166			119.072	6.47533	106.162	6.44182
0.132801	9.71521	-28.6861	10.9445			34.569	9.38526	30.6573	9.36696			123.177	6.50301	105.477	6.62372
3.55426	9.76459	-26.6332	11.0381			27.0418	9.78819	42.2904	9.15112			130.02	6.44188	122.585	6.23156
1.50135	9.9907	-23.896	11.1097			5.14419	10.6558	30.6573	9.68716			128.652	6.64639	118.479	6.52397
-7.39454	10.4379	-27.3175	11.38			5.14419	10.816	19.7085	10.2006			136.179	6.56306	128.744	6.35273
-3.97305	10.4877	-9.52571	10.9656			15.4087	10.6444	16.9713	10.4489			130.705	6.89978	133.534	6.35832
-3.2887	10.6254	3.47592	10.7056			19.5144	10.672	23.13	10.4096			137.548	6.83895	139.008	6.34129
-19.7119	11.3157	6.89749	10.7549			16.7772	10.9202	44.3433	9.88471			124.546	7.41881	141.061	6.43509
-23.1334	11.5861	5.52886	10.9593			3.09125	11.5225	27.2358	10.5971			110.176	8.04276	131.481	6.90442
-14.9218	11.4807	-4.05131	11.4288			-5.80461	11.9696	29.2887	10.6907			108.123	8.26917	138.324	6.84369
-21.7648	11.8613	-5.41994	11.6332			-24.2807	12.7267	22.4457	11.0714			114.966	8.20805	135.587	7.09191
-31.345	12.3306	5.52886	11.4393			-23.5964	12.8645	8.75973	11.6734			118.387	8.25773	148.588	6.83226
-23.8177	12.2478	-5.41994	11.953			-3.75171	12.3837	-11.085	12.4747			122.493	8.28501	145.851	7.08046
-18.3433	12.2308	1.42309	11.8919			-5.12035	12.5878	-4.92627	12.4355			121.124	8.48902	145.167	7.26287
-15.6061	12.3023	-8.84142	12.3833			-7.17326	12.8144	21.0771	11.7556			117.019	8.78194	145.167	7.42277
-19.7119	12.5947	2.10738	12.1895			-9.91046	13.0626	21.7614	11.8933			118.387	8.89763	149.957	7.42835
-21.0805	12.7988	-6.10422	12.6151			-2.38315	12.9798	16.9713	12.2082			125.23	8.83691	160.221	7.25711
-18.3433	12.8702	-6.78851	12.797			-13.3319	13.4934	23.13	12.1693			128.652	8.88619	164.327	7.28429
-9.44745	12.7431	0.738747	12.7136			-21.5435	13.9189	22.4457	12.3509			129.336	9.02399	165.011	7.42229
-2.6044	12.6819	-1.99845	12.9625			-6.48891	13.5922	17.6556	12.6655			124.546	9.33901	167.064	7.51578
6.29146	12.5545	-0.629823	13.078			-10.5947	13.8851	23.8143	12.6269			109.491	9.98487	166.38	7.69819
11.7659	12.5375	-13.6315	13.6578			-5.80461	13.8902	32.7102	12.4994			111.544	10.0789	167.749	7.81388
3.55426	12.9626	-4.05131	13.5088			-6.48891	14.0727	32.7102	12.6593			110.86	10.2608	173.907	7.77526
1.50135	13.1885	-6.78851	13.757			2.40699	13.9452	40.2375	12.5759			106.07	10.5754	167.749	8.13398
3.55426	13.2825	-7.47278	13.9393			-7.85754	14.4369	32.0259	13.0015			112.229	10.5368	167.749	8.29438
-6.71025	13.7738	-10.8943	14.2095			-4.43606	14.4864	47.0805	12.6751			114.966	10.6081	168.433	8.43248
-3.97305	13.8453	-8.84142	14.303			-1.69886	14.5582	52.5549	12.6581			112.913	10.8344	170.486	8.52597
5.6072	13.6957	11.6875	13.8002			-20.8592	15.3369	42.2904	13.1494			105.385	11.2377	167.749	8.77478
2.1857	13.9661	19.2149	13.717			-17.4377	15.3868	42.2904	13.3097			118.387	10.9776	158.169	9.24402
0.132801	14.1922	11.6875	14.1199			-8.54181	15.2597	41.6061	13.4917			123.862	10.9611	154.747	9.51463
2.1857	14.2861	4.16029	14.5233			12.6715	14.7341	50.502	13.364			138.232	10.6568	156.116	9.63022
14.5031	14.0482	3.47592	14.7053			9.24994	15.005	51.8706	13.4796			140.285	10.7503	157.484	9.74632
21.346	13.987	11.0033	14.6225			5.14419	15.2974	51.1863	13.6621			136.179	11.0431	151.326	10.1051
13.8188	14.39	14.4247	14.6718			-4.43606	15.7671	56.6607	13.6451			143.706	10.9597	152.01	10.2433
9.02866	14.7046	33.5851	14.2127			-4.43606	15.927	51.8706	13.9596			131.389	11.5179	166.38	9.93899
10.3973	14.8199	12.3719	15.0583			7.88139	15.6895	55.2921	14.009			104.701	12.5397	177.329	9.74564
3.55426	15.2013	-7.47278	15.8589			22.2516	15.3851	50.502	14.324			88.9623	13.2079	162.959	10.3701
-12.8689	15.8916	-7.47278	16.0187			13.3558	15.8327	49.1334	14.528			71.8549	13.9208	167.749	10.3752
-3.97305	15.764	-11.5786	16.3116			0.354045	16.4125	45.0276	14.8205			63.6432	14.3459	170.486	10.4471
9.71294	15.482	0.0544569	16.0957			-9.91046	16.9043	21.7614	15.7323			66.3805	14.4177	178.013	10.3638
19.2932	15.3323	6.89749	16.0349			6.51274	16.5338	3.96961	16.4668			71.1706	14.4229	188.278	10.1923
18.6088	15.5146	15.1091	15.9296			15.4087	16.4064	1.23241	16.715			69.802	14.6269	177.329	10.7059
-4.65734	16.4261	2.79166	16.4872			9.24994	16.7654	-2.18907	16.9851			65.6962	14.9198	193.068	10.3578
-16.2904	16.9617	20.5835	16.0729			3.77554	17.1024	-7.66347	17.3223			56.116	15.3889	186.909	10.7165
-32.0293	17.6298	32.2166	15.857			5.82845	17.1959	8.75973	16.9516			58.1688	15.4829	193.068	10.6779
-31.345	17.7675	25.3735	16.2378			7.19709	17.312	-2.87336	17.4872			67.7491	15.3333	190.331	10.9266
-14.2375	17.3749	18.5306	16.6192			-7.85754	17.9581	-0.136156	17.5588			58.1688	15.8026	207.438	10.5339
-2.6044	17.1592	16.4777	16.8454			-3.75171	17.9858	8.07544	17.4538			57.4846	15.985	208.807	10.65
-14.2375	17.6948	10.319	17.2043			4.45989	17.8809	5.33824	17.702			51.3259	16.3438	199.911	11.0972
-15.6061	17.8988	23.3207	16.9442			7.19709	17.9523	10.1283	17.7071			55.4317	16.3714	218.387	10.6608
-10.816	17.904	26.0579	17.0156			3.77554	18.2232	15.6027	17.6901			52.6944	16.6197	214.281	10.9532
-13.5532	18.1522	23.3207	17.2643			11.9871	18.1178	-5.61056	18.5356			63.6432	16.4259	213.597	11.1353
-26.5549	18.7324	21.2678	17.4906			11.9871	18.2778	-9.71638	18.8281			75.9607	16.1883	211.544	11.3619
-29.9764	19.0028	17.1619	17.783			2.40699	18.7471	5.33824	18.5017			62.959	16.7681	215.65	11.3892
-14.2375	18.6543	16.4777	17.9654			3.77554	18.8632	1.91668	18.7723			64.3276	16.8839	221.124	11.3727
-5.3416	18.5268	-4.05131	18.7884			3.77554	19.023	-0.136156	18.9984			65.0119	17.0217	228.651	11.2893
-14.2375	18.974	1.42309	18.7717			7.88139	19.0507	0.548134	19.1362			65.6962	17.1599	220.44	11.7149
-6.0259	18.869	18.5306	18.3791			-2.38315	19.5421	-12.4536	19.7159			65.6962	17.3197	224.546	11.7422
-4.65734	18.9847	24.005	18.362			0.354045	19.614	-13.8222	19.9204			70.4863	17.3249	223.177	11.9467
-2.6044	19.078	18.5306	18.699			7.88139	19.5306	-7.66347	19.8814			67.0648	17.5957	229.336	11.9075
4.23855	19.0168	19.8991	18.8147			18.8302	19.3373	3.96961	19.6655			62.959	17.8881	246.443	11.5153
6.29146	19.1104	14.4247	19.1517			22.9359	19.3645	14.2341	19.4937			75.9607	17.6286	248.496	11.6091
2.87	19.3812	12.3719	19.3779			8.56565	19.9888	2.60104	20.0298			70.4863	17.9652	240.969	12.012
6.97575	19.4084	15.1091	19.4493			22.9359	19.6849	13.5498	19.836			69.802	18.1471	249.18	11.9072
28.8733	18.8609	4.84457	19.9411			14.7243	20.11	12.8655	20.0179			73.2235	18.197	243.022	12.2659
15.1873	19.4628	13.7405	19.8137			-5.80461	20.9334	20.3928	19.9351			62.959	18.688	255.339	12.0282
2.87	20.0205	28.7951	19.4872			-16.0691	21.4248	8.07544	20.4926			68.4334	18.6715	250.549	12.343
-4.65734	20.4239	25.3735	19.758			-12.6477	21.4747	-11.085	21.2713			78.0135	18.522	253.97	12.3926
-7.39454	20.6722	6.21312	20.5368			-1.01451	21.2586	-9.03212	21.3648			80.0664	18.6155	258.761	12.3982
0.132801	20.5889	2.10738	20.8297			2.40699	21.3084	-2.87336	21.3262			80.7508	18.7537	270.394	12.1824
-6.0259	20.9477	20.5835	20.3928			-0.330215	21.5568	1.23241	21.3535			80.7508	18.9135	274.499	12.21
-1.92014	20.9749	34.2695	20.1103			9.93429	21.3855	1.91668	21.4912			88.9623	18.8086	277.237	12.2814
10.3973	20.7372	54.1142	19.6296			9.93429	21.5453	-3.55772	21.8283			91.0152	18.9021	275.868	12.4858
26.1361	20.3886	49.324	19.9442			-1.69886	22.081	17.6556	21.303			82.1193	19.3497	290.923	12.1593
22.7147	20.659	36.3223	20.5245			11.3028	21.8211	19.0242	21.4186			73.2235	19.797	290.238	12.3417
11.7659	21.1725	28.1107	20.9495			12.6715	21.937	14.2341	21.7331			56.116	20.5094	294.344	12.3694
-4.65734	21.8631	34.9538	20.8884			1.72269	22.4505	12.1812	21.9597			47.9044	20.9348	298.45	12.3966
8.3444	21.6032	34.2695	21.0707			14.7243	22.1909	17.6556	21.9428			47.22	21.1166	299.819	12.5127
13.1345	21.6083	39.0595	21.0759			5.82845	22.6386	2.60104	22.5887			56.8003	20.9675	312.82	12.2526
2.1857	22.1217	44.5339	21.0595			-5.12035	23.152	10.1283	22.5058			70.4863	20.6852	312.82	12.4129
-3.2887	22.4584	41.7967	21.3076			7.88139	22.8924	7.39108	22.7541			65.6962	21.0002	310.083	12.6611
-2.6044	22.5966	41.1124	21.4896			13.3558	22.8754	-8.34776	23.4223			49.273	21.6906	321.032	12.4678
0.817061	22.6459	51.377	21.3181			27.0418	22.5937	-5.61056	23.4942			58.8532	21.541	317.61	12.7382
-2.6044	22.9163	37.691	21.92			29.0946	22.6872	3.28533	23.3667			66.3805	21.4581	314.189	13.0087
13.1345	22.5675	26.7422	22.4339			11.3028	23.422	-4.24199	23.7697			71.1706	21.4633	331.981	12.5943
-1.92014	23.2137	37.691	22.2401			-3.75171	24.068	-5.61056	23.9737			80.7508	21.3142	327.875	12.8868
-18.3433	23.9044	35.638	22.4663			9.93429	23.7863	6.02253	23.7583			61.5904	22.0928	345.667	12.4725
-22.4491	24.1968	22.6363	23.0466			31.1475	23.261	14.2341	23.6529			49.273	22.6506	353.194	12.3891
-21.7648	24.3347	32.9008	22.8748			27.0418	23.5539	10.1283	23.9452			59.5375	22.4791	349.772	12.6601
-14.9218	24.2735	19.8991	23.4547			20.8831	23.9131	20.3928	23.7739			60.2218	22.6169	353.194	12.7093
-3.97305	24.08	17.1619	23.7034			16.7772	24.2055	3.28533	24.4863			56.8003	22.8877	356.615	12.759
-0.551499	24.1295	0.738747	24.3936			14.7243	24.4321	-11.7693	25.1324			59.5375	22.9591	367.564	12.5658
-3.97305	24.3997	13.0562	24.1562			7.19709	24.8352	-1.50479	24.9612			58.1688	23.1636	370.301	12.6372
2.87	24.3386	-0.629823	24.7577			8.56565	24.9513	6.70681	24.8558			60.9061	23.235	366.88	12.9078
13.1345	24.1674	-13.6315	25.3376			7.19709	25.1553	-2.18907	25.3029			47.22	23.8369	373.039	12.8687
13.8188	24.3051	-10.21	25.3874			11.3028	25.1828	-18.6123	25.9933			26.6911	24.6603	379.882	12.8079
10.3973	24.5752	4.84457	25.0609			5.82845	25.5194	-13.8222	25.9988			30.7968	24.6875	373.039	13.1889
9.02866	24.7793	14.4247	24.9118			-2.38315	25.9449	-4.92627	25.8713			20.5324	25.1793	382.619	13.0397
8.3444	24.9612	9.63469	25.2264			0.354045	26.0164	10.1283	25.5449			13.6894	25.5602	387.409	13.0453
17.9245	24.812	11.0033	25.3425			9.24994	25.8894	12.8655	25.6168			19.1638	25.5434	405.885	12.6083
16.556	25.0161	15.1091	25.3697			23.6203	25.585	17.6556	25.6219			39.0085	25.0623	399.726	12.9676
2.87	25.618	2.10738	25.9494			20.8831	25.8336	14.2341	25.892			36.9556	25.289	395.62	13.2601
4.23855	25.7337	-2.68274	26.2646			3.09125	26.5687	10.1283	26.1849			44.4829	25.2056	393.568	13.4867
7.6601	25.7835	7.58177	26.0928			0.354045	26.8169	-1.50479	26.7206			30.7968	25.8076	411.359	13.0718
4.9229	26.0317	11.6875	26.1202			19.5144	26.3583	-4.24199	26.9688			20.5324	26.2994	412.044	13.2097
-3.2887	26.4567	15.1091	26.1696			24.3046	26.3635	11.4969	26.6207			28.744	26.194	413.412	13.3259
-1.92014	26.5724	-8.84142	27.103			28.4103	26.3909	8.75973	26.869			34.2184	26.1775	420.255	13.2647
-6.71025	26.8874	-6.78851	27.197			37.3062	26.2635	22.4457	26.5868			9.58359	27.1331	420.255	13.425
-13.5532	27.2681	-5.41994	27.3127			40.7278	26.3132	20.3928	26.8134			7.53069	27.3597	416.149	13.7174
1.50135	26.9416	14.4247	26.832			27.726	26.893	0.548134	27.6142			19.1638	27.1437	425.73	13.5683
-6.0259	27.3446	11.0033	27.1023			20.8831	27.2743	7.39108	27.5531			33.5341	26.8392	417.518	13.9939
2.87	27.2176	0.0544569	27.6158			22.9359	27.3679	21.7614	27.2487			38.3242	26.8447	419.571	14.0874
2.1857	27.3995	-8.15714	28.0414			37.9906	27.0419	12.8655	27.6963			34.9027	27.1152	423.677	14.115
0.132801	27.6257	-9.52571	28.2454			29.779	27.4675	8.07544	28.0108			30.7968	27.4081	425.73	14.2087
32.2948	26.7467	-2.68274	28.1846			18.8302	27.9809	-0.136156	28.4358			28.744	27.6342	405.201	15.0319
25.4519	27.128	-3.36702	28.3667			11.9871	28.3623	11.4969	28.2203			21.2167	28.0376	355.247	16.805
13.8188	27.6637	0.738747	28.3936			0.354045	28.8979	23.8143	27.9823			23.2696	28.1311	332.665	17.6947
16.556	27.7349	15.1091	28.0898			8.56565	28.7927	-0.136156	28.9158			41.0614	27.7168	319.663	18.275
11.7659	28.0497	6.89749	28.5148			28.4103	28.3115	-7.66347	29.3192			38.3242	27.965	312.82	18.6559
20.6617	27.9225	15.1091	28.4099			20.1987	28.7371	1.91668	29.1696			36.2712	28.1912	295.028	19.3909
19.9775	28.1043	-0.629823	29.0781			13.3558	29.1179	12.1812	28.9979			34.2184	28.4179	287.501	19.7938
10.3973	28.5736	-0.629823	29.2379			24.3046	28.9246	17.6556	28.9814			26.0068	28.8429	280.658	20.1751
-0.551499	29.087	0.738747	29.354			33.2004	28.7976	8.07544	29.4506			32.1655	28.804	262.866	20.9097
-3.97305	29.3578	12.3719	29.1381			38.6748	28.7806	8.75973	29.5884			13.0051	29.5827	260.813	21.1363
-4.65734	29.5398	21.9521	28.989			33.2004	29.1178	-2.87336	30.1242			30.1126	29.1905	238.916	22.0039
-7.39454	29.788	1.42309	29.8119			22.9359	29.6091	-1.50479	30.2399			37.6399	29.1071	213.597	22.9813
9.02866	29.4175	-7.47278	30.2596			20.8831	29.8356	0.548134	30.3334			12.3208	30.0853	206.069	23.3846
11.0816	29.5115	-6.78851	30.3972			25.6731	29.8406	23.13	29.7643			11.6365	30.2673	213.597	23.3015
6.29146	29.826	-0.629823	30.3579			24.9888	30.023	20.3928	30.0126			40.3771	29.4987	226.598	23.0417
9.02866	29.8975	4.84457	30.3414			20.1987	30.3376	5.33824	30.6587			48.5887	29.3938	233.441	22.981
14.5031	29.8804	-0.629823	30.6781			31.8318	30.1222	10.8126	30.6421			54.0631	29.3769	225.23	23.4062
11.0816	30.1513	-8.84142	31.1037			22.2516	30.5914	6.02253	30.9567			49.273	29.6919	203.332	24.2737
12.4501	30.2667	-5.41994	31.153			16.093	30.9506	-2.18907	31.3818			60.2218	29.498	204.017	24.4114
11.0816	30.4708	3.47592	31.0255			16.7772	31.0888	6.70681	31.2548			42.43	30.2328	201.279	24.6601
14.5031	30.52	-4.05131	31.429			19.5144	31.1602	6.02253	31.4367			34.2184	30.6579	193.068	25.0853
9.02866	30.8571	-7.47278	31.6993			16.093	31.431	4.65388	31.6408			47.9044	30.3761	199.226	25.0467
11.0816	30.9508	-12.9472	32.0364			18.8302	31.5025	4.65388	31.8008			41.0614	30.757	210.175	24.853
15.8717	30.9558	-7.47278	32.0194			25.6731	31.4418	13.5498	31.6733			37.6399	31.0273	205.385	25.1676
1.50135	31.5798	-3.36702	32.0469			31.8318	31.4025	12.8655	31.8552			44.4829	30.9666	179.382	26.1678
-13.5532	32.2265	-1.99845	32.1625			18.1459	32.0048	10.1283	32.1039			60.2218	30.6181	136.955	27.698
-15.6061	32.4526	-8.15714	32.5214			5.82845	32.5625	-3.55772	32.7059			47.22	31.1983	118.479	28.4551
-5.3416	32.2808	-6.78851	32.6374			11.3028	32.5461	-3.55772	32.8657			58.8532	30.9825	109.583	28.9027
-3.2887	32.3749	5.52886	32.3993			18.8302	32.4631	3.28533	32.805			54.0631	31.2975	111.636	28.9962
1.50135	32.3797	10.319	32.4049			43.465	31.8272	-1.50479	33.1196			35.587	32.0541	109.583	29.2228
0.817061	32.5617	0.738747	32.8742			38.6748	32.1423	2.60104	33.1468			47.9044	31.8163	97.9502	29.7585
-10.816	33.0972	11.6875	32.6809			40.7278	32.2358	-4.24199	33.5281			60.9061	31.5562	107.53	29.6094
-12.8689	33.3239	11.0033	32.8628			37.3062	32.5067	4.65388	33.4006			51.3259	32.0259	116.426	29.4818
-9.44745	33.3732	0.738747	33.3542			20.8831	33.197	16.9713	33.1626			49.9573	32.23	121.216	29.4872
15.8717	32.7152	10.319	33.2051			12.6715	33.6225	14.2341	33.4111			41.0614	32.6771	123.954	29.559
22.0304	32.6761	15.1091	33.2102			10.6186	33.8485	28.6044	33.1068			37.6399	32.9479	131.481	29.4758
32.9792	32.4829	12.3719	33.4587			-0.330215	34.3624	21.0771	33.5097			40.3771	33.0194	91.7914	30.918
35.032	32.5764	9.63469	33.7069			24.9888	33.7049	2.60104	34.2668			53.3788	32.7598	59.6294	32.1166
31.6105	32.8467	-1.99845	34.243			36.6219	33.489	8.75973	34.2277			54.0631	32.8975	70.5782	31.9234
20.6617	33.3606	11.6875	33.9608			23.6203	34.0692	29.2887	33.7245			62.959	32.7705	63.0509	32.3268
28.8733	33.2553	4.84457	34.3416			6.51274	34.7817	14.9184	34.3489			65.0119	32.864	35.6789	33.3707
15.8717	33.8348	2.79166	34.5682			8.56565	34.8757	9.44401	34.6856			52.0102	33.444	7.62269	34.4372
23.3989	33.7515	2.79166	34.7281			19.5144	34.6818	16.287	34.6249			52.6944	33.5818	-3.32611	34.9508
19.2932	34.0445	4.16029	34.8442			-7.17326	35.7041	12.8655	34.8952			71.8549	33.1232	2.83249	34.9118
17.2403	34.2706	11.6875	34.7609			6.51274	35.4219	8.75973	35.1877			81.4351	32.9736	-8.80051	35.4479
24.7676	34.1873	17.8463	34.7223			22.2516	35.0736	19.0242	35.0162			61.5904	33.7745	10.3598	34.9889
40.5064	33.8393	16.4777	34.9263			26.3575	35.1013	6.70681	35.574			72.5391	33.5811	24.0459	34.7071
25.4519	34.4854	-6.10422	35.8154			34.569	34.996	-4.24199	36.0874			73.9078	33.6967	21.9929	34.9333
26.1361	34.6231	0.0544569	35.7767			35.2534	35.1342	0.548134	36.093			66.3805	34.1	18.5715	35.2041
13.1345	35.203	15.1091	35.4503			40.7278	35.1171	8.07544	36.0098			63.6432	34.3484	17.2028	35.4082
10.3973	35.4517	9.63469	35.7874			49.6236	34.9901	9.44401	36.1253			66.3805	34.4202	12.4127	35.7232
16.556	35.4125	8.95032	35.9693			31.8318	35.7246	14.9184	36.1088			68.4334	34.5137	15.8342	35.773
13.8188	35.6608	18.5306	35.8202			33.2004	35.8408	21.7614	36.0476			83.4879	34.1877	17.8871	35.8665
13.1345	35.843	10.319	36.2453			35.9376	35.9126	5.33824	36.738			85.5408	34.2812	5.56979	36.4247
6.97575	36.2018	-1.99845	36.803			32.5162	36.1829	15.6027	36.5667			78.0135	34.6846	0.779687	36.7389
19.2932	35.9637	9.63469	36.5875			20.1987	36.7411	22.4457	36.5055			74.592	34.9549	15.8342	36.413
30.242	35.7699	23.3207	36.3053			35.9376	36.3924	22.4457	36.6658			73.9078	35.1373	18.5715	36.4849
19.9775	36.2617	16.4777	36.6867			37.9906	36.4863	38.8689	36.2949			62.959	35.6508	24.7301	36.4458
25.4519	36.2448	2.79166	37.2883			54.4137	36.1157	36.816	36.5212			52.6944	36.1427	23.3615	36.6503
30.9263	36.2278	-10.21	37.8687			55.098	36.2539	35.4474	36.7256			62.959	35.9709	17.2028	37.009
22.0304	36.6754	0.738747	37.6747			40.7278	36.8779	14.9184	37.5485			61.5904	36.1751	15.8342	37.2136
30.9263	36.548	2.79166	37.7683			40.7278	37.0382	19.0242	37.5758			69.802	36.0701	9.67559	37.5728
37.7692	36.4868	21.2678	37.3319			42.7806	37.1322	12.8655	37.935			59.5375	36.5615	17.2028	37.4895
24.0832	37.0887	22.6363	37.4475			55.098	36.8942	26.5515	37.6528			42.43	37.2741	7.62269	37.9592
20.6617	37.3595	9.63469	38.0277			51.6765	37.165	24.4986	37.879			60.2218	36.8593	10.3598	38.0307
17.2403	37.6296	13.7405	38.055			54.4137	37.2365	34.0788	37.7299			62.959	36.9311	11.7284	38.1466
22.7147	37.6126	17.8463	38.0827			53.0451	37.441	30.6573	38.0002			41.0614	37.7983	11.0441	38.3289
26.1361	37.6625	15.7934	38.3088			46.8864	37.7995	21.7614	38.4478			28.0597	38.3786	7.62269	38.5994
9.71294	38.3528	21.2678	38.2923			46.2022	37.9818	24.4986	38.5191			39.0085	38.1847	0.779687	38.9806
13.1345	38.4021	15.1091	38.6509			50.3079	38.0096	8.75973	39.1872			29.4283	38.6546	13.7813	38.7205
6.97575	38.7614	-3.36702	39.4075			51.6765	38.1252	-2.18907	39.7011			21.901	39.0574	32.2574	38.284
15.8717	38.6338	-2.68274	39.5456			55.7823	38.1529	5.33824	39.618			6.84639	39.704	17.2028	38.9306
17.9245	38.7273	13.0562	39.1972			47.5707	38.578	23.13	39.203			10.2679	39.7535	-1.95761	39.7094
13.8188	39.0198	11.0033	39.4237			48.255	38.7162	36.1317	38.9433			15.058	39.7589	3.51679	39.6928
4.23855	39.4895	7.58177	39.694			33.8847	39.3402	27.2358	39.3907			28.744	39.4765	12.4127	39.5653
9.71294	39.4726	8.26606	39.8322			29.0946	39.6552	23.8143	39.6609			18.4795	39.9682	4.88539	39.9685
30.242	38.9693	-10.21	40.5889			32.5162	39.7045	25.1829	39.777			17.7952	40.1503	12.4127	39.8857
28.8733	39.1736	0.0544569	40.4176			39.3591	39.6438	19.7085	40.1137			15.058	40.3985	19.94	39.8024
28.1891	39.3555	19.2149	39.9586			50.3079	39.4502	23.8143	40.1414			22.5853	40.3156	18.5715	40.0069
24.7676	39.6259	28.7951	39.809			39.3591	39.9637	23.13	40.3233			33.5341	40.122	20.6244	40.1005
39.1379	39.3221	41.1124	39.5712			39.3591	40.124	24.4986	40.4387			41.0614	40.039	19.94	40.2829
39.8221	39.4597	22.6363	40.3278			47.5707	40.0186	24.4986	40.5991			33.5341	40.442	11.7284	40.7084
38.4536	39.6639	31.5323	40.2008			65.3625	39.6042	15.6027	41.0462			30.7968	40.6908	31.5732	40.2272
43.2436	39.6694	28.1107	40.4711			85.8915	39.101	28.6044	40.7861			26.6911	40.9832	44.5748	39.9676
34.3477	40.1166	13.7405	41.0956			70.8369	39.7475	38.8689	40.6149			32.1655	40.9667	35.6789	40.4148
21.346	40.6964	13.7405	41.2555			72.8898	39.8415	14.2341	41.5704			43.7986	40.7505	13.7813	41.2824
31.6105	40.5247	20.5835	41.1948			62.6253	40.333	10.8126	41.8411			34.9027	41.1982	12.4127	41.4862
28.1891	40.7955	23.3207	41.2661			61.2567	40.5375	29.973	41.3823			27.3754	41.6012	17.2028	41.4918
32.2948	40.8226	16.4777	41.6471			48.255	41.117	37.5003	41.2988			19.1638	42.0267	18.5715	41.6078
35.032	40.894	20.5835	41.6748			37.3062	41.631	25.1829	41.857			22.5853	42.076	26.783	41.5025
33.6635	41.0984	30.8479	41.503			40.0434	41.7023	22.4457	42.1054			13.0051	42.5457	53.4707	40.8007
30.242	41.3689	32.2166	41.6191			42.7806	41.7743	26.5515	42.1328			10.9522	42.772	65.1038	40.5848
26.8204	41.6391	17.8463	42.2429			47.5707	41.7798	17.6556	42.5799			39.0085	42.026	33.626	41.7619
28.1891	41.7552	18.5306	42.3811			48.255	41.9175	25.1829	42.4966			41.0614	42.1195	15.15	42.519
30.9263	41.8267	21.9521	42.4305			60.5724	41.6801	41.6061	42.1265			43.1143	42.2135	6.93829	42.944
39.1379	41.7213	8.95032	43.0107			58.5195	41.9062	42.9747	42.2421			30.7968	42.7712	6.25399	43.1264
43.928	41.7268	13.0562	43.0379			50.3079	42.3317	20.3928	43.1313			16.4266	43.3955	26.0988	42.6455
33.6635	42.2183	23.3207	42.8661			41.412	42.7789	16.287	43.4243			23.2696	43.3343	40.4691	42.3412
25.4519	42.6433	28.1107	42.8717			39.3591	43.0055	36.816	42.921			32.8498	43.1851	24.7301	43.0098
24.7676	42.8257	47.9554	42.3907			50.9922	42.7898	30.6573	43.2802			32.1655	43.3672	6.93829	43.7444
19.9775	43.14	36.3223	42.9267			65.3625	42.4855	29.2887	43.4844			13.6894	44.1241	13.7813	43.6837
20.6617	43.2778	25.3735	43.4401			48.9394	43.1763	38.1846	43.3568			6.84639	44.505	29.5203	43.3356
37.0849	42.9077	32.9008	43.3573			48.9394	43.3361	40.2375	43.4505			23.9539	44.1124	41.1533	43.1197
32.9792	43.2001	33.5851	43.4948			57.1509	43.2312	36.1317	43.743			29.4283	44.0958	32.2574	43.5673
13.1345	44.001	36.3223	43.5667			56.4666	43.4132	38.8689	43.8149			30.7968	44.2114	38.4161	43.5282
13.8188	44.1392	35.638	43.7487			66.7311	43.2419	50.502	43.599			45.8515	43.8854	28.8359	43.9979
16.556	44.2105	37.691	43.8427			78.3642	43.0265	38.8689	44.1346			32.1655	44.4874	33.626	44.0035
22.0304	44.1935	41.7967	43.8699			74.2584	43.3189	45.0276	44.096			24.6382	44.8905	28.1516	44.34
32.2948	44.0223	30.8479	44.3834			65.3625	43.7665	38.8689	44.4547			20.5324	45.1829	29.5203	44.4561
38.4536	43.9833	13.0562	45.1184			63.3096	43.9926	26.5515	45.0124			31.4812	44.9897	30.8888	44.5717
40.5064	44.0767	21.2678	45.013			74.9427	43.777	34.0788	44.9297			32.1655	45.1274	28.1516	44.8203
34.3477	44.436	26.7422	44.9964			82.47	43.6938	34.7631	45.0673			39.0085	45.0666	27.4673	45.0028
29.5576	44.7503	32.9008	44.9574			63.9939	44.4508	38.1846	45.117			38.3242	45.2486	37.0476	44.8532
20.6617	45.1975	43.1654	44.7862			74.9427	44.2575	40.2375	45.2107			42.43	45.2763	43.2062	44.8146
23.3989	45.2694	30.8479	45.3435			83.8386	44.13	42.2904	45.3039			36.9556	45.613	36.3632	45.1955
30.9263	45.1861	27.4265	45.6144			71.5212	44.688	32.7102	45.7737			32.8498	45.9059	28.8359	45.5989
36.4007	45.1692	27.4265	45.7742			71.5212	44.848	34.0788	45.8894			32.1655	46.0879	28.8359	45.7592
44.6123	45.0642	36.3223	45.6472			90.6816	44.3893	34.7631	46.0275			34.9027	46.1598	39.7847	45.5652
32.9792	45.5998	32.9008	45.9176			81.7857	44.8365	41.6061	45.9663			47.22	45.9215	51.4179	45.3498
22.7147	46.0912	38.3752	45.9011			65.3625	45.5273	51.1863	45.8168			52.0102	45.9271	42.5219	45.7969
21.346	46.2957	30.8479	46.304			68.0997	45.599	55.9764	45.8224			62.2747	45.7554	43.8905	45.913
21.346	46.4555	20.5835	46.7954			72.2055	45.6262	59.3979	45.8717			55.4317	46.1367	40.4691	46.1838
17.2403	46.7479	34.2695	46.5136			84.5229	45.3887	47.7648	46.4077			42.43	46.7165	32.9417	46.5868
32.2948	46.4218	27.4265	46.8945			86.5758	45.4822	40.9218	46.7886			36.9556	47.0537	25.4144	46.9902
47.3495	46.0953	18.5306	47.3422			86.5758	45.6425	40.2375	46.9705			35.587	47.2577	20.6244	47.3048
50.0867	46.1669	21.9521	47.3913			93.4188	45.5813	38.1846	47.1969			19.8482	47.9263	28.1516	47.2219
50.7709	46.305	32.9008	47.1979			94.7874	45.6974	40.9218	47.2683			24.6382	47.9314	21.9929	47.5813
32.2948	47.0616	24.005	47.645			77.6799	46.4103	45.7119	47.2739			23.9539	48.1138	28.8359	47.52
24.7676	47.4647	11.0033	48.2253			70.1526	46.8132	58.0293	47.036			25.3226	48.2295	34.9947	47.4811
12.4501	48.0228	24.6893	47.9431			83.8386	46.5315	65.5566	46.9531			36.2712	48.036	42.5219	47.3979
9.71294	48.271	34.9538	47.7719			95.4717	46.3156	64.188	47.1571			36.9556	48.1737	50.7335	47.2929
15.8717	48.2319	47.2711	47.5339			88.6287	46.6966	53.9235	47.6485			36.9556	48.334	44.5748	47.6522
25.4519	48.0828	67.8002	47.0311			82.47	47.0559	66.9252	47.3888			42.43	48.3169	48.6806	47.6792
46.6652	47.5574	55.4827	47.5888			80.4171	47.2821	54.6078	47.9466			52.6944	48.1457	37.0476	48.2154
53.5081	47.4963	43.8496	48.1244			101.63	46.7572	48.4491	48.3058			53.3788	48.2835	36.3632	48.3978
32.2948	48.3416	37.691	48.4835			105.052	46.8065	47.0805	48.5098			40.3771	48.8637	41.1533	48.403
29.5576	48.5898	36.3223	48.6874			100.946	47.0994	58.0293	48.3161			41.7456	48.9793	37.7318	48.6738
12.4501	49.3022	42.481	48.6488			98.8932	47.3256	66.2409	48.2108			43.7986	49.0734	45.2591	48.5905
38.4536	48.6227	43.1654	48.7866			92.7345	47.6848	68.9781	48.2824			41.0614	49.3216	60.998	48.2422
39.8221	48.7382	41.1124	49.0132			102.999	47.5136	71.7153	48.3542			47.9044	49.2608	56.8923	48.535
45.2965	48.7216	45.2182	49.0404			105.736	47.5849	53.9235	49.0887			54.0631	49.2216	63.0509	48.4961
48.718	48.7711	54.7984	48.8912			103.683	47.8116	53.2392	49.2707			45.8515	49.6471	47.312	49.1647
26.8204	49.6381	55.4827	49.0289			116.001	47.5733	68.9781	48.9226			52.6944	49.5859	43.8905	49.435
22.7147	49.931	56.167	49.1671			101.63	48.1978	70.3467	49.0382			50.6416	49.8125	32.2574	49.971
24.0832	50.0468	69.853	48.885			110.526	48.0704	74.4525	49.0659			39.6928	50.326	41.1533	49.844
19.9775	50.3391	76.696	48.8242			111.211	48.2086	87.4542	48.8058			70.4863	49.4917	46.6277	49.8271
14.5031	50.676	54.1142	49.7134			128.318	47.8163	77.874	49.2756			65.6962	49.8061	43.2062	50.0979
28.8733	50.3717	50.6926	49.984			135.845	47.733	68.9781	49.7227			54.0631	50.3423	43.8905	50.2356
22.0304	50.7526	50.0083	50.1659			142.004	47.6944	77.874	49.5951			47.9044	50.701	54.8393	50.0423
30.9263	50.6256	57.5356	50.0827			120.791	48.5393	71.7153	49.9542			69.1176	50.1761	63.0509	49.9371
35.032	50.6528	53.4298	50.3756			123.528	48.6112	78.5583	49.893			65.6962	50.4465	45.9435	50.6495
29.5576	50.9895	67.1158	50.0934			137.214	48.3295	76.5054	50.1197			62.2747	50.7172	41.8376	50.9424
43.928	50.6856	65.7472	50.2979			152.269	48.0029	68.9781	50.5226			60.9061	50.9212	36.3632	51.2795
51.4552	50.6023	54.1142	50.8335			124.212	49.0694	80.6112	50.3067			55.4317	51.2583	37.7318	51.3952
60.3511	50.4754	60.2728	50.7949			135.161	48.8755	77.1897	50.5775			51.3259	51.5507	42.5219	51.4008
46.6652	51.0772	67.1158	50.7337			146.11	48.6822	84.717	50.4942			47.22	51.8436	60.3137	50.9859
45.2965	51.2812	71.2216	50.7615			156.374	48.5105	99.7716	50.1683			46.5358	52.0256	62.3667	51.0799
33.6635	51.8174	78.0646	50.7002			159.796	48.5603	92.9286	50.5491			65.6962	51.567	64.4195	51.1739
26.1361	52.22	84.2233	50.6613			148.847	49.0742	87.4542	50.8862			73.9078	51.4616	43.8905	51.9969
22.0304	52.5125	79.4332	50.9759			142.688	49.433	73.0839	51.51			67.7491	51.8208	27.4673	52.6876
22.0304	52.6728	73.9588	51.3131			150.9	49.3281	74.4525	51.6256			53.3788	52.4449	30.2045	52.7588
28.1891	52.6337	86.9605	51.0529			150.9	49.4879	92.9286	51.1892			63.6432	52.2736	41.1533	52.5654
43.2436	52.3073	80.8018	51.4121			147.478	49.7587	106.615	50.907			81.4351	51.8586	54.155	52.3058
31.6105	52.8433	82.1704	51.5278			138.583	50.2062	107.983	51.0231			76.6449	52.1735	60.998	52.2446
24.7676	53.2242	80.8018	51.7323			143.373	50.2112	102.509	51.3598			71.1706	52.5103	58.9451	52.4712
45.2965	52.7214	76.0118	52.0467			159.112	49.8632	81.9798	52.1832			63.6432	52.9136	51.4179	52.8746
40.5064	53.0359	95.8564	51.5662			152.269	50.2441	94.2972	51.9451			79.3822	52.5651	67.8411	52.5041
52.1396	52.8201	95.1721	51.7481			158.427	50.2055	107.983	51.663			77.3293	52.7918	65.7881	52.7307
53.5081	52.9362	80.1175	52.3946			162.533	50.2327	100.456	52.0664			69.802	53.1947	75.3683	52.581
44.6123	53.3831	90.382	52.2228			163.902	50.3488	106.615	52.0273			64.3276	53.5318	71.9468	52.8518
42.5593	53.6092	93.1192	52.2942			167.323	50.3986	114.826	51.9221			72.5391	53.4265	67.1567	53.1667
44.6123	53.7032	88.3291	52.6092			183.746	50.028	125.091	51.7504			73.9078	53.5426	79.4741	52.9286
39.8221	54.0178	95.8564	52.5259			172.113	50.5639	117.563	52.1538			67.0648	53.9234	74.684	53.2436
29.5576	54.5097	97.225	52.642			154.321	51.2986	106.615	52.6674			56.116	54.4372	66.4724	53.6688
43.928	54.2053	103.384	52.6029			122.159	52.4974	112.773	52.6282			48.5887	54.8406	66.4724	53.8291
49.4024	54.1884	96.5407	52.9843			79.0485	54.0502	112.089	52.8106			58.1688	54.691	47.312	54.6083
54.8768	54.1719	97.9093	53.0999			46.8864	55.2488	107.299	53.1252			69.802	54.4755	35.6789	55.1438
47.3495	54.5748	102.699	53.1054			30.4632	55.9396	113.458	53.0865			67.0648	54.7238	35.6789	55.3042
35.032	55.1326	98.5936	53.398			37.9906	55.8563	120.985	53.0033			75.2764	54.6189	26.783	55.7517
46.6652	54.917	106.805	53.293			31.1475	56.2377	126.459	52.9868			85.5408	54.4472	37.0476	55.58
65.1412	54.4802	108.858	53.3863			36.6219	56.2212	103.193	53.8981			84.1723	54.6517	41.1533	55.6077
48.718	55.1707	102.699	53.7455			33.8847	56.4694	112.089	53.7706			84.1723	54.8115	38.4161	55.8558
54.1924	55.1537	102.699	53.9053			30.4632	56.7402	129.881	53.356			75.9607	55.237	27.4673	56.3697
71.2999	54.761	115.017	53.6679			38.6748	56.6347	138.777	53.2285			80.0664	55.2643	47.9963	55.867
79.5115	54.6561	109.542	54.0045			50.3079	56.4192	146.304	53.1457			78.0135	55.4906	50.7335	55.9383
57.614	55.5232	108.174	54.2089			55.7823	56.4022	154.516	53.0403			95.8054	55.0758	47.312	56.2092
48.0337	55.9924	126.65	53.7721			68.0997	56.1645	168.886	52.7364			94.4367	55.2803	49.3649	56.3026
45.9808	56.219	121.176	54.1092			70.8369	56.2365	158.621	53.2279			85.5408	55.7275	53.4707	56.3303
68.5627	55.6495	117.754	54.3795			54.4137	56.9268	151.094	53.6313			86.2252	55.8657	49.3649	56.6232
70.6156	55.7435	127.334	54.2304			48.9394	57.2639	142.198	54.0784			92.3839	55.8266	56.2079	56.5621
71.2999	55.8812	125.281	54.4565			53.0451	57.2911	139.461	54.3267			105.385	55.567	52.1021	56.855
63.7727	56.2843	129.387	54.484			44.1492	57.7387	149.041	54.1776			99.9111	55.9036	52.1021	57.0151
65.8255	56.3779	126.65	54.7321			55.7823	57.5234	142.198	54.5584			104.017	55.9314	54.8393	57.0865
71.9842	56.3389	138.283	54.5168			69.4683	57.2411	151.778	54.409			90.331	56.5332	53.4707	57.291
69.9313	56.5655	137.599	54.6988			72.8898	57.2908	151.778	54.569			78.0135	57.0913	57.5765	57.3182
67.8784	56.7916	143.073	54.6823			51.6765	58.1357	153.147	54.685			89.6467	56.8752	55.5236	57.5448
65.8255	57.0178	149.916	54.621			63.9939	57.8981	152.463	54.8669			84.1723	57.2124	72.6311	57.1527
66.5099	57.156	160.865	54.4277			73.5741	57.749	159.306	54.8059			90.331	57.1732	73.3154	57.2904
67.1941	57.2937	156.075	54.7422			63.9939	58.2182	162.043	54.8776			102.648	56.9357	73.9997	57.4284
65.1412	57.52	162.233	54.7036			51.6765	58.7764	157.937	55.1701			115.65	56.6756	75.3683	57.5446
68.5627	57.5697	162.918	54.8414			63.9939	58.5384	147.673	55.6619			110.176	57.0128	78.1055	57.616
63.7727	57.8843	151.969	55.3553			68.784	58.544	159.306	55.4461			110.176	57.1731	82.8956	57.6216
61.7197	58.1109	167.708	55.0066			55.7823	59.1243	161.359	55.54			109.491	57.355	67.8411	58.2675
66.5099	58.1159	169.076	55.1228			48.255	59.5272	148.357	56.1198			109.491	57.5153	60.3137	58.6709
71.2999	58.1209	162.918	55.4814			73.5741	58.8697	161.359	55.8599			107.438	57.7414	59.6294	58.8533
73.3528	58.2149	159.496	55.7518			48.255	59.8474	168.886	55.7766			114.281	57.6804	73.9997	58.549
72.6685	58.3968	163.602	55.7795			57.8352	59.6981	181.888	55.517			119.756	57.6635	61.6823	59.1072
82.933	58.2256	173.182	55.6299			49.6236	60.1231	173.676	55.9421			117.019	57.9122	47.312	59.7317
79.5115	58.4959	156.075	56.3427			56.4666	60.0623	175.045	56.0577			127.283	57.7405	41.8376	60.0683
77.4586	58.7221	169.761	56.0606			60.5724	60.0901	173.676	56.2622			127.283	57.9009	73.3154	59.2119
74.7214	58.9708	180.025	55.8893			81.7857	59.5647	166.833	56.6431			130.705	57.9501	67.8411	59.5486
81.5644	58.9096	176.604	56.1596			75.627	59.9239	125.775	58.1296			123.177	58.3535	73.9997	59.5099
81.5644	59.0699	182.078	56.1431			63.3096	60.4816	84.717	59.6155			132.073	58.2261	68.5253	59.8468
77.4586	59.3624	173.867	56.5681			72.8898	60.3325	79.2426	59.9527			143.706	58.0106	64.4195	60.1393
91.8289	59.058	171.129	56.8167			68.784	60.6254	80.6112	60.0684			140.285	58.2809	55.5236	60.5869
97.9876	59.0192	193.027	56.2692			64.6782	60.9178	79.2426	60.2726			154.655	57.9771	65.7881	60.4157
104.831	58.958	197.133	56.297			68.784	60.9453	73.0839	60.6314			152.602	58.2031	72.6311	60.3545
99.3562	59.2951	188.237	56.7441			77.6799	60.8178	81.9798	60.5044			148.496	58.4959	82.2113	60.2052
89.0917	59.7866	119.123	59.1368			79.0485	60.9339	95.6658	60.2221			155.339	58.4347	93.1601	60.0116
99.3562	59.6148	53.4298	61.4184			83.1543	60.9616	91.56	60.5146			145.075	58.9266	87.0014	60.3708
119.885	59.112	42.481	61.9324			85.2072	61.0552	102.509	60.3212			138.916	59.2859	83.5799	60.6415
107.568	59.6698	41.7967	62.1144			75.627	61.5248	89.5071	60.901			137.548	59.4899	78.7898	60.9561
97.3033	60.1615	37.0067	62.4294			68.0997	61.9278	71.7153	61.636			151.918	59.186	87.0014	60.8512
106.199	60.0341	38.3752	62.545			79.0485	61.7345	69.6624	61.8621			165.604	58.9038	65.1038	61.7186
113.042	59.9729	46.5868	62.4399			91.3659	61.497	77.874	61.7572			158.761	59.2852	64.4195	61.9005
105.515	60.3763	61.6414	62.1134			96.156	61.502	84.717	61.696			147.812	59.7986	74.684	61.7293
95.2504	60.8675	63.6943	62.2074			104.368	61.3971	84.0327	61.8782			149.181	59.9146	73.9997	61.9111
91.1446	61.1604	46.5868	62.9199			85.2072	62.1756	87.4542	61.9276			157.392	59.8091	67.1567	62.2925
83.6173	61.5634	54.1142	62.837			69.4683	62.8443	102.509	61.6016			171.078	59.5273	56.8923	62.7843
106.199	60.9943	54.1142	62.9968			72.2055	62.9161	90.1914	62.1592			176.553	59.5104	65.7881	62.6569
110.989	60.9994	66.4315	62.7593			81.7857	62.7665	81.2955	62.6065			171.078	59.8475	87.0014	62.132
112.358	61.1151	67.1158	62.8971			81.1014	62.949	68.2938	63.1867			177.237	59.8084	91.1072	62.1597
103.462	61.5627	63.6943	63.1679			87.2601	62.9099	71.031	63.2581			184.764	59.7256	95.8973	62.1648
101.409	61.7888	73.2746	63.0183			87.2601	63.0702	84.0327	62.9985			180.658	60.018	91.1072	62.4796
105.515	61.8166	58.9042	63.6427			80.4171	63.4515	92.2443	62.8931			177.237	60.2888	83.5799	62.8825
105.515	61.9764	60.9571	63.736			95.4717	63.1251	81.2955	63.4071			182.711	60.2723	81.527	63.1091
102.778	62.2246	57.5356	64.0068			95.4717	63.2854	64.8723	64.0973			176.553	60.6311	89.7385	63.0042
106.199	62.2742	55.4827	64.233			102.315	63.224	81.9798	63.7049			184.08	60.5484	93.1601	63.0536
115.779	62.1245	56.167	64.3712			90.6816	63.76	87.4542	63.6878			187.501	60.5974	95.8973	63.1255
100.041	62.7932	64.3786	64.2658			94.7874	63.7877	98.403	63.4945			186.817	60.7798	110.268	62.8216
110.989	62.5995	73.2746	64.1388			105.052	63.616	89.5071	63.9417			180.658	61.1385	114.373	62.8488
134.256	62.0078	72.5902	64.3208			111.211	63.5774	94.9815	63.9252			173.816	61.5199	83.5799	64.0037
133.571	62.1902	63.01	64.7905			116.685	63.5604	93.6129	64.1292			183.396	61.3703	83.5799	64.1636
135.624	62.2838	56.167	65.1713			120.791	63.5881	107.299	63.8475			192.292	61.2431	97.9502	63.8598
125.36	62.7756	58.9042	65.2433			116.685	63.881	110.72	63.8967			200.503	61.1379	105.477	63.7767
119.201	63.1343	64.3786	65.2262			107.789	64.3282	94.2972	64.5871			203.24	61.2097	114.373	63.6492
121.938	63.2061	73.2746	65.099			104.368	64.5991	101.824	64.5043			203.24	61.3695	121.216	63.5884
131.518	63.0567	60.2728	65.6788			120.791	64.2284	116.195	64.1999			195.713	61.773	122.585	63.7046
129.465	63.2828	78.749	65.2423			115.316	64.5652	116.195	64.36			199.135	61.8228	115.742	64.0854
145.889	62.9123	86.2762	65.159			120.791	64.5487	131.249	64.0336			201.188	61.9161	117.11	64.2015
136.308	63.3817	71.9059	65.7834			115.316	64.8854	131.249	64.1939			200.503	62.0985	108.899	64.627
143.836	63.2988	90.382	65.3466			124.212	64.7584	104.562	65.2158			208.715	61.9931	115.742	64.5659
137.677	63.6576	88.3291	65.5731			120.791	65.0286	113.458	65.0887			205.978	62.2418	118.479	64.6378
141.099	63.7073	78.0646	66.0644			127.634	64.968	112.089	65.2927			199.819	62.6006	122.585	64.665
141.783	63.8451	77.3803	66.2469			131.74	64.9957	117.563	65.2762			205.978	62.562	127.375	64.6703
145.204	63.8944	78.749	66.363			137.898	64.9566	125.091	65.193			205.978	62.7218	129.428	64.7643
153.416	63.7895	78.749	66.5228			155.006	64.5643	124.406	65.3754			201.188	63.0368	118.479	65.2778
155.469	63.8831	74.6431	66.8155			146.11	65.0115	124.406	65.5352			140.285	65.1638	125.322	65.217
165.733	63.7119	68.4844	67.1743			131.74	65.6358	117.563	65.9165			80.7508	67.2471	124.638	65.3995
154.784	64.2252	78.749	67.003			131.74	65.796	110.72	66.2971			58.8532	68.1142	131.481	65.3383
150.679	64.518	83.539	67.0082			135.845	65.8234	122.353	66.0817			54.7474	68.4068	132.165	65.4765
152.047	64.6336	82.1704	67.2127			144.741	65.6962	129.881	65.9985			43.1143	68.9429	131.481	65.6584
145.204	65.0145	86.9605	67.2178			146.794	65.7897	115.51	66.6229			54.0631	68.7491	115.742	66.3272
144.52	65.1969	89.6977	67.2897			138.583	66.2153	132.618	66.2302			45.8515	69.1746	113.005	66.5758
157.522	64.9368	94.4878	67.2949			139.951	66.3313	136.724	66.2578			45.8515	69.3345	119.848	66.5146
167.102	64.7876	91.7506	67.5436			147.478	66.2481	138.777	66.3514			56.8003	69.1412	112.32	66.9177
154.1	65.3674	97.9093	67.5045			159.796	66.0106	123.038	67.0196			43.7986	69.7209	110.268	67.1444
148.626	65.7045	93.8035	67.7974			151.584	66.4356	121.669	67.2241			52.6944	69.5939	99.3188	67.6579
158.89	65.5329	93.8035	67.9571			170.745	65.9771	133.302	67.0082			66.3805	69.3116	119.163	67.1773
152.732	65.8916	106.805	67.6973			165.955	66.2918	146.988	66.7264			86.2252	68.8311	133.534	66.8734
98.6719	67.798	115.017	67.5919			153.637	66.8495	129.881	67.4387			89.6467	68.8801	125.322	67.2984
65.8255	69.0185	126.65	67.3765			144.057	67.3192	140.83	67.2453			88.9623	69.0625	134.902	67.1493
47.3495	69.7756	122.544	67.669			162.533	66.8824	158.621	66.8305			67.0648	69.93	133.534	67.3533
43.928	70.046	109.542	68.2492			169.376	66.8216	157.937	67.0129			66.3805	70.112	129.428	67.6462
47.3495	70.0958	112.964	68.2985			177.588	66.7167	145.62	67.5705			69.802	70.1618	143.798	67.3424
50.0867	70.1672	120.491	68.2157			167.323	67.208	165.464	67.0899			62.959	70.5426	144.482	67.4799
53.5081	70.2166	138.967	67.7788			176.219	67.081	161.359	67.3823			75.9607	70.283	136.271	67.9054
62.404	70.0896	144.442	67.7623			168.007	67.5061	162.727	67.4983			80.0664	70.3103	121.901	68.5299
59.6668	70.3378	128.018	68.4525			171.429	67.5559	158.621	67.791			67.0648	70.8905	141.061	68.0709
43.2436	71.0285	124.597	68.7231			166.639	67.8707	165.464	67.7301			71.8549	70.8956	152.01	67.8775
39.1379	71.3211	112.964	69.2587			172.798	67.8316	172.307	67.6689			78.6979	70.8349	143.798	68.3026
54.8768	70.973	119.123	69.2201			178.956	67.7929	169.57	67.9174			78.6979	70.995	143.114	68.4851
66.5099	70.7568	131.44	68.9821			180.325	67.9087	172.992	67.9668			82.1193	71.0443	157.484	68.1811
75.4057	70.6298	133.493	69.0761			167.323	68.4888	175.045	68.0608			89.6467	70.9615	148.588	68.6283
63.7727	71.1654	134.177	69.2138			171.429	68.5165	190.099	67.7343			93.7525	70.9887	149.957	68.7445
65.1412	71.2811	136.23	69.3078			170.06	68.7206	186.678	68.0051			83.4879	71.4805	153.378	68.7939
61.0355	71.574	136.914	69.4456			176.903	68.6599	165.464	68.8502			82.1193	71.6847	157.484	68.8212
69.247	71.4685	129.387	69.849			172.798	68.9523	171.623	68.8116			90.331	71.5796	162.274	68.8268
65.8255	71.7393	132.809	69.8983			171.429	69.1568	186.678	68.4851			88.2781	71.8057	176.645	68.5229
63.0883	71.9876	136.914	69.926			178.956	69.0739	157.937	69.5738			91.6996	71.8556	167.064	68.9922
64.4569	72.1038	141.704	69.9314			200.854	68.5263	94.2972	71.7892			96.4896	71.8607	171.17	69.0199
74.0371	71.9541	154.022	69.6933			201.538	68.6645	57.345	73.143			93.7525	72.1094	170.486	69.2019
57.614	72.6448	158.128	69.721			187.852	69.2665	56.6607	73.3248			97.8583	72.1369	171.17	69.3401
58.9825	72.7603	145.126	70.3009			184.431	69.5373	48.4491	73.7503			111.544	71.8547	175.96	69.3456
78.8272	72.2791	145.126	70.4612			189.221	69.5429	40.9218	74.1532			106.07	72.1918	157.484	70.1022
78.8272	72.4394	151.285	70.422			206.328	69.1501	42.9747	74.2473			94.4367	72.7274	166.38	69.9752
79.5115	72.5772	155.391	70.4498			211.118	69.1557	42.2904	74.4291			88.9623	73.0645	183.488	69.5827
90.4603	72.3839	150.6	70.7643			197.432	69.7581	58.0293	74.0811			104.701	72.716	178.013	69.9193
94.5661	72.411	148.548	70.9909			126.949	72.1944	70.3467	73.8432			107.438	72.7879	174.592	70.1902
76.09	73.1681	152.653	71.0182			73.5741	74.0787	69.6624	74.0255			112.229	72.793	154.063	71.0135
76.7743	73.3059	159.496	70.9572			52.3608	74.9238	73.0839	74.0748			95.1211	73.5058	91.7914	73.1848
76.09	73.4883	170.445	70.7634			50.3079	75.1502	54.6078	74.8319			93.7525	73.7103	61.6823	74.3176
58.9825	74.2007	162.918	71.1667			72.2055	74.6032	41.6061	75.4117			95.8054	73.8039	52.7864	74.7646
58.2983	74.3827	165.655	71.2383			75.627	74.6524	53.2392	75.196			104.017	73.6988	59.6294	74.704
80.8801	73.8136	158.812	71.6196			83.8386	74.5476	62.8194	75.0463			98.5425	74.0354	64.4195	74.7096
88.4074	73.7301	158.812	71.7793			83.8386	74.7074	67.6095	75.052			108.123	73.8863	46.6277	75.4441
91.8289	73.7798	176.604	71.365			86.5758	74.7793	68.9781	75.1676			112.913	73.8914	56.2079	75.2947
86.3545	74.1165	181.394	71.3701			72.8898	75.3816	78.5583	75.0185			120.44	73.8085	53.4707	75.5435
86.3545	74.2768	182.078	71.5083			68.784	75.6741	88.8228	74.8468			132.757	73.5706	63.0509	75.3939
84.3016	74.503	194.396	71.2704			68.0997	75.8565	93.6129	74.8524			135.495	73.6425	56.8923	75.753
91.8289	74.4201	193.711	71.4528			61.941	76.2153	77.874	75.5206			129.336	74.0016	49.3649	76.1565
80.8801	74.9336	178.657	72.0988			54.4137	76.6186	57.345	76.344			115.65	74.6036	50.7335	76.2721
91.1446	74.7623	167.024	72.6347			66.0468	76.403	65.5566	76.2386			125.914	74.4323	53.4707	76.344
98.6719	74.679	184.131	72.2425			54.4137	76.9386	81.9798	75.8685			126.599	74.5698	53.4707	76.5043
100.041	74.7947	203.976	71.7612			55.7823	77.0547	84.717	75.9396			124.546	74.7964	55.5236	76.5978
72.6685	75.8391	202.607	71.9657			81.1014	76.3968	77.1897	76.3431			132.757	74.6911	62.3667	76.5372
76.7743	75.8661	188.237	72.5898			72.2055	76.8444	73.0839	76.6355			137.548	74.6967	60.3137	76.7633
80.8801	75.8938	189.605	72.7059			78.3642	76.8058	66.2409	77.0168			140.285	74.7685	56.8923	77.0339
95.2504	75.5894	193.027	72.7552			78.3642	76.9656	63.5037	77.2651			125.23	75.4146	71.9468	76.708
102.093	75.5287	201.239	72.6502			74.2584	77.2586	84.0327	76.7624			140.285	75.0886	93.8444	76.1605
95.9347	75.8875	203.292	72.7438			69.4683	77.5735	88.1385	76.7895			136.863	75.3591	92.4758	76.365
97.3033	76.0036	216.977	72.4621			66.7311	77.8217	78.5583	77.2593			140.285	75.4088	78.7898	76.9673
89.776	76.4066	217.662	72.5995			67.4154	77.9597	83.3484	77.2644			153.286	75.1487	57.5765	77.8123
80.8801	76.8543	202.607	73.2461			77.6799	77.7881	88.1385	77.2699			158.761	75.1322	54.8393	78.061
87.7231	76.7931	207.397	73.2512			84.5229	77.7274	86.7699	77.474			161.498	75.2034	59.6294	78.0666
78.8272	77.2406	219.03	73.0358			90.6816	77.6887	68.2938	78.2309			159.445	75.4301	72.6311	77.8066
95.9347	76.848	214.925	73.3283			87.9444	77.937	68.9781	78.3686			148.496	75.9439	76.0526	77.8563
99.3562	76.897	211.503	73.5991			74.2584	78.5393	84.0327	78.0427			135.495	76.5237	72.6311	78.1267
121.254	76.35	227.242	73.2505			66.0468	78.9644	90.1914	78.0035			134.126	76.7283	67.8411	78.4414
125.36	76.3773	233.401	73.2119			83.1543	78.5722	93.6129	78.0533			139.601	76.7112	68.5253	78.5797
133.571	76.2724	229.979	73.4826			87.9444	78.5778	99.0873	78.0364			153.286	76.4295	69.8939	78.6953
135.624	76.3659	236.138	73.4437			88.6287	78.7154	74.4525	78.9924			162.182	76.302	58.2608	79.2313
126.728	76.8134	231.348	73.7586			78.3642	79.207	64.8723	79.4616			154.655	76.7054	71.9468	78.9496
119.201	77.2165	234.085	73.8299			81.7857	79.2565	76.5054	79.2463			140.969	77.3078	77.4212	78.9326
110.989	77.6421	231.348	74.0786			84.5229	79.3283	76.5054	79.4061			148.496	77.2245	60.998	79.6234
118.517	77.5586	238.875	73.9953			105.736	78.8034	73.7682	79.6547			145.759	77.473	76.0526	79.2974
127.413	77.4317	166.339	76.4985			113.948	78.698	82.6641	79.5271			147.812	77.5665	82.8956	79.2361
106.884	78.2546	92.4349	79.0454			100.262	79.3003	97.7187	79.2011			143.022	77.8815	95.8973	78.9766
108.252	78.3705	65.063	80.0898			94.1031	79.6596	114.142	78.8304			160.814	77.4667	87.0014	79.424
125.36	77.9778	53.4298	80.6254			92.7345	79.8636	104.562	79.3002			160.814	77.627	80.8426	79.7827
128.781	78.0276	59.5886	80.5868			96.8403	79.8912	103.877	79.4822			171.763	77.4332	78.7898	80.0093
117.832	78.541	53.4298	80.9455			98.2089	80.007	108.667	79.4878			180.658	77.3062	93.8444	79.683
115.095	78.7898	71.2216	80.5312			113.948	79.6588	99.7716	79.9348			166.288	77.9306	85.6328	80.1085
106.199	79.2369	57.5356	81.1331			111.211	79.9074	95.6658	80.2278			156.024	78.422	97.2658	79.893
65.1412	80.723	73.9588	80.7627			110.526	80.0893	105.93	80.0562			162.182	78.3834	100.003	79.9645
45.9808	81.5021	69.853	81.0557			116.001	80.0727	118.932	79.7965			164.235	78.477	106.846	79.9037
35.7164	81.9935	78.0646	80.9502			115.316	80.2547	110.036	80.2437			162.867	78.6812	90.4229	80.5945
43.2436	81.9106	71.9059	81.3094			111.211	80.5477	112.089	80.3374			169.71	78.62	92.4758	80.688
46.6652	81.96	68.4844	81.5799			109.842	80.7522	118.932	80.2762			176.553	78.5593	120.532	79.9419
26.1361	82.7831	70.5374	81.6738			121.475	80.5362	127.828	80.1492			174.5	78.7858	110.952	80.4116
31.6105	82.7662	58.9042	82.2093			129.687	80.4313	133.987	80.1107			181.343	78.7248	105.477	80.7483
40.5064	82.6391	63.01	82.2371			116.685	81.0115	127.828	80.4693			180.658	78.9071	108.899	80.7981
37.7692	82.8874	82.1704	81.778			125.581	80.8841	126.459	80.6738			188.87	78.8017	106.846	81.0247
45.2965	82.8046	63.6943	82.5351			130.371	80.8894	114.826	81.2095			185.449	79.0726	111.636	81.0298
37.7692	83.2076	90.382	81.8329			137.898	80.8061	117.563	81.2813			178.606	79.4534	123.954	80.7923
58.9825	82.6826	121.176	80.9984			133.792	81.0991	125.775	81.1759			175.868	79.7021	129.428	80.7752
70.6156	82.4668	110.911	81.4898			130.371	81.3699	136.724	80.9825			190.239	79.398	138.324	80.6482
55.5611	83.1133	102.015	81.9374			131.74	81.4855	143.567	80.9214			186.133	79.6905	121.901	81.339
45.9808	83.5825	116.385	81.6331			121.475	81.9773	138.092	81.2582			177.921	80.116	121.901	81.4989
45.2965	83.7649	108.858	82.0365			109.158	82.5351	137.408	81.4401			179.974	80.2096	133.534	81.2832
46.6652	83.8804	86.2762	82.9262			122.159	82.2754	133.302	81.7332			174.5	80.5467	123.954	81.753
35.7164	84.3944	98.5936	82.6882			143.373	81.7505	133.987	81.8709			179.29	80.5518	122.585	81.957
52.1396	84.0236	104.752	82.6495			144.741	81.866	136.039	81.9648			186.133	80.4911	132.849	81.7856
57.614	84.0072	106.805	82.7431			143.373	82.0706	152.463	81.5943			202.556	80.1209	136.271	81.8355
58.2983	84.1449	121.86	82.4172			155.69	81.8329	156.568	81.622			216.242	79.8386	134.218	82.0616
56.9296	84.3494	117.754	82.7096			155.69	81.9927	160.674	81.6492			205.978	80.3305	145.851	81.8462
41.1908	85.0176	107.49	83.2012			161.164	81.9762	159.99	81.8316			208.715	80.402	145.851	82.0065
42.5593	85.1332	110.227	83.2726			150.9	82.4676	146.988	82.4114			210.083	80.5179	137.64	82.4316
51.4552	85.0062	125.281	82.9466			142.688	82.8931	146.988	82.5714			191.607	81.2744	141.745	82.4593
56.2453	85.0114	121.176	83.2392			142.688	83.0533	157.937	82.3777			184.764	81.6558	118.479	83.3708
65.8255	84.8622	121.86	83.3774			153.637	82.8597	131.249	83.4			205.978	81.1309	127.375	83.2434
63.0883	85.1103	117.754	83.6703			160.48	82.7989	124.406	83.7808			205.293	81.3128	132.165	83.2489
75.4057	84.8727	115.701	83.8964			161.849	82.9145	150.41	83.1012			216.242	81.1195	146.535	82.9446
73.3528	85.0988	95.1721	84.7199			152.269	83.3842	158.621	82.9963			209.399	81.5004	149.957	82.9944
54.1924	85.878	87.6448	85.1228			150.9	83.5885	162.043	83.0456			212.821	81.5501	160.906	82.801
52.8239	86.0821	106.121	84.6862			161.849	83.3948	165.464	83.0954			225.138	81.3126	160.906	82.9609
54.1924	86.1982	109.542	84.7354			149.531	83.9529	182.572	82.7027			228.559	81.3619	156.8	83.2538
59.6668	86.1812	110.227	84.8736			147.478	84.1795	179.15	82.9735			229.244	81.4999	163.643	83.193
58.9825	86.3636	130.071	84.3924			163.217	83.831	176.413	83.2217			224.454	81.8144	154.747	83.6403
42.5593	87.0539	112.964	85.1053			161.164	84.0576	185.993	83.0723			221.032	82.0852	154.063	83.8226
48.718	87.0153	116.385	85.1547			165.955	84.0626	180.519	83.4091			224.454	82.1346	156.116	83.9164
61.0355	86.7773	135.546	84.6961			170.745	84.0682	162.727	84.144			236.771	81.8971	154.063	84.1425
67.8784	86.7162	134.177	84.9			174.85	84.0959	157.253	84.4807			244.298	81.8142	160.906	84.0818
78.8272	86.5226	132.809	85.1046			174.85	84.2558	162.727	84.4641			238.824	82.1509	153.378	84.4852
72.6685	86.8817	134.862	85.1986			179.641	84.2614	173.676	84.2703			234.718	82.4438	162.959	84.3357
58.9825	87.4836	134.177	85.3806			175.535	84.5536	174.36	84.4086			240.877	82.4047	165.696	84.4076
56.9296	87.7103	118.438	86.0493			179.641	84.5813	182.572	84.3032			244.298	82.4545	154.063	84.9436
54.8768	87.9364	124.597	86.0099			191.274	84.3658	189.415	84.2423			247.72	82.5038	168.433	84.6393
71.9842	87.5441	124.597	86.1702			170.06	85.2108	184.625	84.5575			240.877	82.8848	169.802	84.7554
91.8289	87.0629	115.017	86.6395			173.482	85.2607	194.205	84.4078			170.394	85.3218	159.537	85.2468
87.0388	87.378	122.544	86.5568			189.221	84.9126	194.889	84.5458			106.07	87.5593	159.537	85.4068
84.9859	87.6042	132.809	86.385			187.168	85.1387	182.572	85.1035			87.5937	88.3164	145.851	86.0092
84.3016	87.7866	145.81	86.1253			189.905	85.2107	189.415	85.0427			91.0152	88.3657	155.431	85.8596
73.3528	88.2998	156.759	85.9319			190.589	85.3483	193.521	85.07			71.1706	89.167	145.167	86.3515
69.247	88.5927	152.653	86.2244			180.325	85.8402	195.574	85.164			62.2747	89.6142	101.372	87.9263
78.8272	88.4431	148.548	86.5174			190.589	85.6687	195.574	85.3238			70.4863	89.5092	78.7898	88.8155
89.0917	88.2719	149.916	86.6329			207.013	85.2981	190.783	85.6388			79.3822	89.3821	62.3667	89.5062
89.776	88.4097	152.653	86.7048			206.328	85.4805	187.362	85.9092			97.174	88.9674	63.7352	89.6224
84.3016	88.7468	154.022	86.8202			195.379	85.9944	188.046	86.0474			77.3293	89.7686	58.2608	89.959
81.5644	88.995	164.971	86.6269			198.801	86.0438	199.679	85.8315			64.3276	90.3482	59.6294	90.0751
82.2487	89.1332	158.812	86.9857			208.381	85.8947	194.889	86.1465			69.802	90.3317	45.2591	90.6994
67.8784	89.7572	166.339	86.9029			204.96	86.165	207.891	85.8862			79.3822	90.1826	54.155	90.5719
76.7743	89.6302	172.498	86.8638			212.487	86.0822	215.418	85.8034			88.2781	90.055	60.998	90.5112
74.7214	89.8562	173.182	87.002			204.275	86.5077	206.522	86.251			87.5937	90.2375	66.4724	90.4946
75.4057	89.9943	188.921	86.6539			212.487	86.4024	204.469	86.4771			95.8054	90.132	64.4195	90.7209
80.8801	89.9773	176.604	87.2116			220.698	86.2974	209.26	86.4828			114.966	89.6734	65.1038	90.859
90.4603	89.8282	179.341	87.2835			222.751	86.3911	214.734	86.4657			107.438	90.0765	73.3154	90.7541
96.619	89.7891	180.025	87.4212			228.91	86.3521	164.096	88.2616			106.754	90.2589	78.7898	90.737
85.6702	90.3031	166.339	88.0236			221.383	86.7555	110.72	90.1454			90.331	90.9496	68.5253	91.2289
89.0917	90.3524	175.92	87.8737			237.806	86.3849	97.0344	90.7478			101.28	90.7558	62.3667	91.5877
95.2504	90.3137	180.025	87.9014			240.543	86.4567	84.717	91.3055			102.648	90.8716	56.8923	91.9248
95.2504	90.4736	178.657	88.1055			216.593	87.3906	76.5054	91.7311			105.385	90.9432	65.7881	91.7976
91.1446	90.7664	182.078	88.1553			220.698	87.4179	64.8723	92.2664			106.754	91.0592	71.2625	91.7806
91.1446	90.9263	182.763	88.2935			242.596	86.8709	67.6095	92.3383			103.333	91.33	95.2129	91.1673
86.3545	91.2415	190.974	88.1881			242.596	87.0307	69.6624	92.4323			94.4367	91.7772	75.3683	91.9685
97.9876	91.0252	190.29	88.3706			244.649	87.1247	64.8723	92.7468			108.123	91.4955	65.7881	92.4378
95.9347	91.2518	185.5	88.6851			249.439	87.1303	75.1368	92.5756			114.281	91.4563	65.7881	92.5981
93.8818	91.4779	157.443	89.7515			246.702	87.3783	75.8211	92.7134			108.123	91.8156	69.8939	92.6258
93.8818	91.6383	95.8564	91.9008			238.49	87.804	72.3996	92.9842			98.5425	92.2853	89.7385	92.1447
102.093	91.5329	76.696	92.6796			159.112	90.5281	68.2938	93.2766			112.913	91.9811	96.5816	92.084
119.201	91.1405	71.9059	92.9942			92.0502	92.8539	71.7153	93.3264			115.65	92.0526	84.9485	92.62
113.727	91.4774	54.1142	93.729			76.9956	93.5005	76.5054	93.3316			119.756	92.0799	75.3683	93.089
106.884	91.8586	41.1124	94.309			74.2584	93.7488	85.4013	93.2045			117.703	92.3065	69.2096	93.4482
97.3033	92.3278	56.8514	93.9609			89.9973	93.4007	96.3501	93.0105			121.809	92.3337	86.3171	93.056
98.6719	92.444	53.4298	94.2317			78.3642	93.9368	90.1914	93.3697			123.177	92.4498	80.8426	93.3926
104.146	92.427	54.1142	94.3694			83.1543	93.9419	87.4542	93.6184			130.705	92.367	86.3171	93.3761
102.093	92.6534	58.2199	94.3971			84.5229	94.0581	94.2972	93.5572			118.387	92.9247	80.8426	93.7132
114.411	92.4154	55.4827	94.6453			100.262	93.7097	102.509	93.4524			112.913	93.2619	91.7914	93.5195
122.622	92.3104	56.167	94.7835			100.946	93.8474	90.8757	93.9879			118.387	93.2448	93.1601	93.6356
110.989	92.8461	52.0612	95.076			113.263	93.6099	73.7682	94.7007			125.23	93.1842	82.2113	94.149
93.8818	93.5589	71.2216	94.6173			98.8932	94.2339	75.1368	94.8165			131.389	93.1455	76.7369	94.4861
111.674	93.1441	86.2762	94.2908			102.999	94.2616	77.1897	94.9104			139.601	93.0398	73.9997	94.7348
123.991	92.9065	99.2779	94.0312			98.8932	94.5545	92.9286	94.5618			151.918	92.8022	74.684	94.8723
117.148	93.2878	88.3291	94.5451			103.683	94.5596	66.2409	95.5839			151.234	92.9843	82.8956	94.7674
128.781	93.072	75.3274	95.1248			97.5246	94.9188	88.8228	95.0144			147.812	93.2551	101.372	94.3309
106.884	93.9396	71.9059	95.3957			99.5775	95.0128	89.5071	95.1526			121.124	94.2774	111.636	94.1593
117.832	93.7457	60.2728	95.9313			98.2089	95.2169	93.6129	95.1803			121.124	94.4372	97.9502	94.7617
119.885	93.8394	54.1142	96.2905			99.5775	95.333	90.8757	95.4285			149.865	93.6692	85.6328	95.3197
126.728	93.7784	46.5868	96.6935			101.63	95.4263	103.877	95.1689			156.708	93.608	100.687	94.9934
126.728	93.9386	52.0612	96.6769			103.683	95.5202	113.458	95.0192			140.969	94.2766	106.846	94.9547
119.201	94.3415	78.0646	95.9974			105.052	95.6364	101.824	95.5553			117.703	95.188	98.6345	95.3803
123.307	94.3693	82.8547	96.0022			108.473	95.6857	105.93	95.5826			84.1723	96.4312	99.3188	95.518
129.465	94.3302	76.0118	96.3835			109.842	95.8018	90.8757	96.2291			64.3276	97.2323	93.8444	95.8549
138.361	94.2032	69.853	96.7424			111.211	95.9179	112.089	95.7037			52.0102	97.7902	86.3171	96.2583
123.307	94.8492	74.6431	96.7479			121.475	95.7462	128.512	95.3335			54.7474	97.862	87.0014	96.3961
102.093	95.6947	82.1704	96.6646			116.685	96.0612	130.565	95.4274			58.1688	97.9113	93.8444	96.3354
115.095	95.4347	80.1175	96.8912			103.683	96.641	130.565	95.5872			56.116	98.1379	94.5287	96.4736
130.834	95.0864	85.5919	96.8743			107.105	96.6907	121.669	96.0348			61.5904	98.1214	96.5816	96.5671
141.783	94.8925	86.9605	96.9904			117.369	96.5193	116.879	96.3494			61.5904	98.2813	103.425	96.5063
136.993	95.2076	91.7506	96.996			135.845	96.0824	120.301	96.3992			60.9061	98.4637	106.846	96.5561
129.465	95.6105	99.9622	96.8905			131.055	96.3974	118.248	96.6253			54.0631	98.8445	117.795	96.3623
132.203	95.6824	95.8564	97.1833			113.263	97.1324	131.934	96.3436			47.22	99.2259	115.742	96.5889
136.308	95.7097	92.4349	97.4536			131.055	96.7176	129.196	96.5919			29.4283	99.9606	103.425	97.1468
134.94	95.9142	82.8547	97.9233			150.9	96.2369	123.722	96.929			28.0597	100.165	93.8444	97.6162
130.834	96.2066	95.8564	97.6633			142.688	96.6619	116.879	97.3102			41.0614	99.9049	110.268	97.246
133.571	96.2785	89.6977	98.0225			135.161	97.0655	115.51	97.5141			36.9556	100.197	108.215	97.4721
139.046	96.2616	82.8547	98.4033			129.002	97.4246	122.353	97.4534			39.6928	100.269	110.952	97.5439
126.728	96.8197	89.0134	98.3648			115.316	98.0264	136.039	97.1711			32.8498	100.651	118.479	97.4612
115.779	97.3333	91.0663	98.4587			122.844	97.9436	127.828	97.5967			30.7968	100.877	112.32	97.8199
132.203	96.9628	104.752	98.1764			119.422	98.2142	123.038	97.9113			23.9539	101.258	106.846	98.157
137.677	96.9463	117.07	97.9389			114.632	98.5288	133.302	97.7401			36.2712	101.02	97.9502	98.6047
147.257	96.7966	119.123	98.0325			134.477	98.0482	128.512	98.0551			41.7456	101.004	108.215	98.433
146.573	96.979	113.648	98.3694			151.584	97.6554	139.461	97.8612			40.3771	101.208	123.269	98.1071
139.046	97.3821	121.86	98.2639			144.741	98.0367	149.041	97.7121			29.4283	101.721	124.638	98.2229
141.783	97.4539	118.438	98.5348			128.318	98.7275	144.251	98.0267			17.7952	102.257	132.849	98.1176
147.257	97.4369	115.701	98.7835			131.055	98.7989	139.461	98.3414			29.4283	102.042	134.218	98.2336
170.523	96.8458	111.595	99.0759			137.214	98.7603	136.724	98.5897			40.3771	101.848	135.587	98.3497
162.996	97.2487	86.2762	100.054			133.108	99.0532	149.041	98.3522			54.7474	101.544	139.008	98.399
145.204	97.9836	84.9076	100.258			136.53	99.1026	140.83	98.7772			32.8498	102.411	134.902	98.6919
152.732	97.9002	96.5407	100.043			140.635	99.13	121.669	99.5565			40.3771	102.329	127.375	99.0954
150.679	98.1268	120.491	99.4289			142.688	99.2239	130.565	99.4294			45.8515	102.312	117.11	99.5868
151.363	98.2645	115.017	99.766			144.057	99.3396	146.988	99.0587			33.5341	102.87	123.269	99.5481
163.68	98.0269	106.805	100.192			149.531	99.3231	139.461	99.4621			25.3226	103.295	152.694	98.758
156.153	98.43	116.385	100.042			142.004	99.726	141.514	99.5557			37.6399	103.057	152.694	98.9176
149.994	98.7891	119.807	100.091			145.426	99.7759	134.671	99.9371			48.5887	102.864	139.008	99.52
165.049	98.4632	115.017	100.406			164.586	99.3172	148.357	99.6548			60.2218	102.648	134.218	99.835
172.576	98.3799	113.648	100.611			170.745	99.2781	167.517	99.196			52.0102	103.073	131.481	100.083
181.472	98.2529	115.017	100.726			174.166	99.328	186.678	98.7374			49.273	103.322	138.324	100.022
188.315	98.1917	110.227	101.041			174.166	99.4883	161.359	99.715			54.7474	103.305	146.535	99.9176
178.051	98.6835	113.648	101.091			172.113	99.7144	150.41	100.229			54.0631	103.487	152.694	99.8785
190.368	98.4453	128.703	100.765			181.009	99.5872	162.727	99.991			49.9573	103.78	157.484	99.8841
197.211	98.3845	127.334	100.969			172.113	100.034	155.2	100.394			40.3771	104.25	152.01	100.221
197.895	98.5223	112.964	101.593			157.059	100.681	150.41	100.709			34.9027	104.586	136.955	100.867
176.682	99.3678	116.385	101.643			170.06	100.421	171.623	100.184			41.0614	104.548	141.061	100.895
169.839	99.7486	113.648	101.891			171.429	100.537	170.939	100.366			38.3242	104.796	142.43	101.01
173.945	99.7763	119.123	101.874			168.007	100.808	171.623	100.504			44.4829	104.757	161.59	100.552
179.419	99.7594	138.967	101.393			150.216	101.543	170.254	100.709			43.1143	104.962	157.484	100.845
186.262	99.6987	153.338	101.089			89.313	103.67	168.202	100.935			30.7968	105.519	159.537	100.938
188.315	99.7922	141.704	101.625			66.7311	104.559	174.36	100.896			40.3771	105.37	158.853	101.121
191.737	99.842	154.022	101.387			55.098	105.095	186.678	100.658			41.0614	105.508	173.223	100.817
192.421	99.9801	139.652	102.012			50.3079	105.41	179.15	101.061			36.9556	105.801	171.854	101.021
212.95	99.4767	151.969	101.774			63.3096	105.15	187.362	100.956			50.6416	105.519	169.802	101.247
210.213	99.7254	151.969	101.934			63.3096	105.31	184.625	101.205			43.1143	105.923	170.486	101.386
209.529	99.9074	141.704	102.426			78.3642	104.984	192.152	101.122			49.9573	105.861	158.853	101.921
217.056	99.8246	152.653	102.232			81.7857	105.034	196.942	101.127			43.1143	106.242	167.749	101.794
154.784	101.996	155.391	102.304			87.9444	104.995	191.468	101.464			49.9573	106.181	176.645	101.667
99.3562	103.946	147.179	102.729			88.6287	105.133	147.673	103.039			60.9061	105.988	183.488	101.606
105.515	103.907	151.285	102.757			79.0485	105.603	93.6129	104.945			60.2218	106.17	184.172	101.744
98.6719	104.289	156.075	102.762			66.0468	106.182	78.5583	105.591			46.5358	106.772	183.488	101.926
84.3016	104.913	152.653	103.033			90.6816	105.547	79.9269	105.707			38.3242	107.198	169.117	102.55
78.1429	105.272	157.443	103.038			92.0502	105.663	81.9798	105.801			35.587	107.446	182.119	102.291
75.4057	105.52	164.971	102.955			81.1014	106.176	84.717	105.872			27.3754	107.871	171.854	102.783
80.1958	105.525	170.445	102.938			95.4717	105.872	80.6112	106.165			36.2712	107.745	179.382	102.699
89.0917	105.398	174.551	102.966			87.2601	106.298	77.874	106.414			48.5887	107.506	178.697	102.882
99.3562	105.227	160.865	103.568			77.6799	106.767	80.6112	106.485			52.0102	107.556	175.276	103.152
91.8289	105.63	167.708	103.506			83.8386	106.729	76.5054	106.778			44.4829	107.959	182.119	103.091
84.9859	106.011	170.445	103.578			75.627	107.154	75.8211	106.96			42.43	108.186	169.802	103.649
90.4603	105.994	161.549	104.026			75.627	107.314	87.4542	106.745			34.9027	108.589	114.373	105.6
95.9347	105.977	155.391	104.385			75.627	107.474	76.5054	107.258			42.43	108.506	84.9485	106.71
106.199	105.806	171.814	104.015			81.1014	107.457	90.1914	106.976			35.587	108.887	76.0526	107.158
95.9347	106.298	174.551	104.086			79.0485	107.684	89.5071	107.158			44.4829	108.76	74.684	107.362
84.3016	106.834	167.708	104.467			76.9956	107.91	71.031	107.915			61.5904	108.367	76.0526	107.478
80.8801	107.104	175.92	104.362			83.1543	107.871	64.8723	108.275			50.6416	108.881	81.527	107.461
88.4074	107.021	181.394	104.346			83.1543	108.032	78.5583	107.992			52.0102	108.997	68.5253	108.042
95.9347	106.938	191.658	104.174			74.2584	108.479	75.8211	108.241			53.3788	109.113	74.684	108.003
95.2504	107.12	182.078	104.644			66.7311	108.882	73.7682	108.467			43.7986	109.582	78.7898	108.03
100.041	107.126	164.286	105.378			83.1543	108.512	73.7682	108.628			47.22	109.632	74.684	108.323
113.727	106.843	168.392	105.405			87.9444	108.517	69.6624	108.92			36.9556	110.124	61.6823	108.903
115.779	106.937	184.131	105.058			89.9973	108.611	89.5071	108.439			45.8515	109.996	80.8426	108.444
99.3562	107.628	193.027	104.93			92.0502	108.705	92.2443	108.511			57.4846	109.781	91.1072	108.273
99.3562	107.788	193.027	105.09			89.313	108.953	94.2972	108.605			54.7474	110.029	80.1584	108.786
112.358	107.528	208.766	104.742			87.9444	109.158	84.0327	109.096			52.6944	110.256	80.8426	108.925
118.517	107.489	188.921	105.543			100.262	108.92	73.0839	109.61			52.0102	110.438	78.1055	109.173
115.779	107.738	185.5	105.814			99.5775	109.102	69.6624	109.881			56.8003	110.443	89.0543	108.979
119.201	107.787	195.08	105.664			106.42	109.041	82.6641	109.621			61.5904	110.449	76.7369	109.538
122.622	107.837	195.764	105.802			105.736	109.223	88.8228	109.582			65.0119	110.498	80.1584	109.587
100.725	108.704	196.448	105.94			100.946	109.538	101.824	109.322			65.6962	110.636	78.1055	109.813
102.778	108.798	195.764	106.122			100.262	109.72	100.456	109.526			56.8003	111.084	85.6328	109.731
106.884	108.825	212.872	105.73			91.3659	110.168	98.403	109.753			50.6416	111.442	106.162	109.227
104.146	109.074	209.45	106			96.8403	110.151	89.5071	110.2			57.4846	111.382	86.3171	110.029
106.884	109.145	206.713	106.249			105.736	110.024	88.1385	110.405			69.1176	111.166	83.5799	110.277
112.358	109.129	222.452	105.901			102.999	110.273	84.0327	110.697			65.6962	111.437	95.8973	110.039
111.674	109.311	227.242	105.906			100.262	110.521	90.1914	110.658			65.0119	111.619	102.056	110.001
108.252	109.582	216.977	106.398			87.9444	111.079	81.9798	111.084			52.0102	112.199	115.058	109.741
119.201	109.388	227.242	106.226			79.7328	111.504	86.7699	111.089			49.9573	112.425	116.426	109.857
132.203	109.128	233.401	106.188			87.9444	111.399	97.7187	110.896			54.0631	112.453	113.689	110.105
127.413	109.443	236.822	106.237			103.683	111.051	111.405	110.613			41.0614	113.033	101.372	110.663
130.834	109.492	193.027	107.812			118.738	110.725	110.036	110.818			58.1688	112.64	89.0543	111.221
122.622	109.918	113.648	110.535			114.632	111.017	100.456	111.288			65.6962	112.557	91.7914	111.293
119.885	110.166	93.1192	111.359			111.211	111.288	103.193	111.359			50.6416	113.204	105.477	111.011
134.256	109.862	80.1175	111.939			110.526	111.471	97.0344	111.718			54.7474	113.231	104.793	111.193
123.307	110.376	67.8002	112.497			121.475	111.277	111.405	111.414			49.273	113.568	91.1072	111.795
143.836	109.873	73.2746	112.48			129.002	111.194	107.983	111.685			56.116	113.507	100.003	111.668
141.099	110.122	62.3258	112.994			140.635	110.978	110.036	111.779			70.4863	113.203	113.005	111.408
147.942	110.06	73.9588	112.778			124.897	111.646	121.669	111.563			76.6449	113.164	123.269	111.237
139.046	110.508	82.1704	112.673			124.212	111.829	118.932	111.811			51.3259	114.142	120.532	111.486
129.465	110.977	85.5919	112.723			120.106	112.122	120.301	111.927			47.22	114.435	102.74	112.22
128.781	111.159	92.4349	112.662			120.791	112.259	114.142	112.286			51.3259	114.462	110.268	112.137
142.467	110.877	86.2762	113.021			127.634	112.199	103.877	112.778			71.8549	113.96	113.005	112.209
144.52	110.971	83.539	113.269			130.371	112.27	92.9286	113.292			67.7491	114.252	120.532	112.126
143.836	111.154	78.749	113.584			128.318	112.497	104.562	113.076			67.0648	114.434	121.901	112.242
148.626	111.159	98.5936	113.103			135.161	112.436	110.72	113.037			75.2764	114.329	117.11	112.557
140.414	111.584	102.699	113.131			139.267	112.463	128.512	112.622			86.9095	114.114	106.162	113.07
149.31	111.457	97.9093	113.445			125.581	113.065	129.196	112.76			81.4351	114.451	96.5816	113.54
139.73	111.927	78.749	114.225			126.949	113.181	125.775	113.031			76.6449	114.765	119.163	112.971
136.308	112.197	90.382	114.009			138.583	112.966	125.091	113.213			60.2218	115.456	123.954	112.976
147.942	111.981	109.542	113.55			144.057	112.949	123.038	113.439			65.0119	115.461	141.745	112.561
163.68	111.633	104.752	113.865			146.11	113.043	140.83	113.025			73.9078	115.334	154.063	112.324
165.733	111.727	112.964	113.759			144.741	113.247	138.777	113.251			74.592	115.472	134.218	113.125
155.469	112.219	95.8564	114.472			157.059	113.01	132.618	113.611			85.5408	115.278	128.059	113.484
158.206	112.29	102.699	114.411			124.897	114.208	126.459	113.97			85.5408	115.439	110.268	114.219
155.469	112.539	105.437	114.483			131.74	114.147	131.249	113.975			88.9623	115.488	117.11	114.158
162.996	112.455	111.595	114.444			136.53	114.153	134.671	114.024			80.0664	115.935	133.534	113.788
161.628	112.66	124.597	114.184			144.741	114.048	127.828	114.405			71.1706	116.383	132.849	113.97
149.31	113.218	114.333	114.676			144.057	114.23	105.246	115.295			85.5408	116.079	126.691	114.329
162.996	112.936	120.491	114.637			144.057	114.39	78.5583	116.317			71.8549	116.681	121.901	114.644
167.102	112.963	115.701	114.952			158.427	114.086	51.1863	117.361			73.2235	116.797	126.006	114.671
167.102	113.123	106.121	115.421			162.533	114.114	53.9235	117.433			56.8003	117.488	123.954	114.897
162.312	113.438	112.964	115.361			150.216	114.671	57.345	117.482			56.8003	117.648	131.481	114.815
166.418	113.465	110.227	115.609			135.161	115.318	51.1863	117.842			91.0152	116.702	121.901	115.284
182.841	113.095	115.017	115.614			134.477	115.5	47.7648	118.112			93.0681	116.796	108.899	115.864
164.365	113.852	108.858	115.973			131.055	115.771	49.1334	118.228			101.28	116.691	112.32	115.914
165.733	113.968	112.28	116.023			136.53	115.754	44.3433	118.543			91.6996	117.161	121.216	115.787
178.735	113.708	116.385	116.05			155.69	115.295	58.7136	118.239			73.2235	117.918	139.008	115.372
168.47	114.2	134.177	115.636			161.164	115.278	71.031	118.001			88.2781	117.591	140.377	115.488
163.68	114.515	130.756	115.906			152.269	115.726	69.6624	118.205			88.9623	117.73	143.114	115.56
171.208	114.431	128.703	116.133			152.269	115.886	67.6095	118.432			90.331	117.846	147.904	115.565
167.786	114.702	123.228	116.47			149.531	116.134	55.9764	118.968			80.0664	118.337	145.851	115.791
182.841	114.376	141.02	116.055			152.953	116.184	36.816	119.746			72.5391	118.741	136.271	116.261
184.209	114.492	145.81	116.06			155.006	116.278	66.2409	118.956			70.4863	118.967	149.273	116.001
181.472	114.74	143.073	116.309			151.584	116.549	68.9781	119.028			69.802	119.149	148.588	116.184
184.209	114.812	150.6	116.226			176.219	115.913	55.2921	119.63			87.5937	118.734	152.01	116.233
189.684	114.795	149.232	116.43			169.376	116.294	60.7665	119.614			99.2269	118.519	167.749	115.885
191.052	114.911	132.809	117.121			159.112	116.786	55.9764	119.928			97.174	118.745	149.957	116.62
190.368	115.093	130.756	117.347			176.219	116.393	55.9764	120.088			98.5425	118.861	134.218	117.288
206.107	114.745	145.81	117.021			174.85	116.598	65.5566	119.939			103.333	118.866	132.165	117.515
212.266	114.706	154.706	116.894			173.482	116.802	68.2938	120.011			110.176	118.806	139.692	117.432
209.529	114.954	148.548	117.253			185.799	116.564	64.8723	120.281			108.123	119.032	158.853	116.973
201.317	115.38	154.706	117.214			183.746	116.791	63.5037	120.485			98.5425	119.502	173.907	116.646
207.476	115.341	158.812	117.241			163.902	117.592	55.9764	120.889			85.5408	120.082	167.749	117.006
203.37	115.634	149.232	117.711			167.323	117.641	58.7136	120.96			89.6467	120.109	169.117	117.121
200.633	115.882	151.969	117.782			181.009	117.359	57.345	121.165			98.5425	119.982	162.274	117.503
206.107	115.865	156.075	117.81			189.905	117.232	63.5037	121.126			106.754	119.877	169.117	117.442
206.107	116.026	159.496	117.86			187.852	117.459	68.9781	121.109			106.754	120.037	180.75	117.226
193.79	116.584	148.548	118.373			197.432	117.309	86.7699	120.695			89.6467	120.75	189.646	117.099
195.842	116.677	162.233	118.092			213.171	116.961	73.7682	121.274			92.3839	120.821	178.697	117.613
191.737	116.97	157.443	118.406			207.013	117.32	48.4491	122.252			108.123	120.473	169.117	118.082
204.738	116.71	149.232	118.832			200.169	117.701	79.2426	121.418			93.0681	121.119	169.117	118.243
211.581	116.649	151.969	118.904			189.221	118.215	86.7699	121.335			101.28	121.014	173.907	118.248
210.897	116.831	156.759	118.909			215.908	117.513	72.3996	121.959			103.333	121.108	191.015	117.855
196.527	117.456	152.653	119.202			208.381	117.916	77.874	121.942			91.6996	121.644	188.962	118.082
226.636	116.643	162.918	119.03			203.591	118.231	88.8228	121.749			93.0681	121.759	195.805	118.021
241.006	116.339	169.076	118.991			220.698	117.839	81.9798	122.13			99.9111	121.699	191.699	118.314
243.744	116.411	161.549	119.394			218.646	118.065	67.6095	122.754			106.754	121.638	187.593	118.606
220.477	117.322	166.339	119.4			218.646	118.225	71.7153	122.782			115.65	121.511	186.909	118.789
227.32	117.262	177.288	119.206			200.854	118.96	84.0327	122.544			115.65	121.671	204.017	118.396
225.267	117.488	183.447	119.167			209.75	118.833	60.7665	123.456			113.597	121.897	201.279	118.645
223.899	117.692	191.658	119.062			225.489	118.484	56.6607	123.748			118.387	121.903	187.593	119.247
213.634	118.184	181.394	119.554			219.33	118.844	71.031	123.444			113.597	122.218	184.856	119.495
217.056	118.233	185.5	119.581			232.332	118.584	81.2955	123.273			108.807	122.532	189.646	119.501
223.214	118.195	191.658	119.543			217.961	119.208	79.9269	123.477			114.966	122.493	197.174	119.418
217.74	118.531	205.344	119.26			204.96	119.788	77.874	123.704			114.281	122.675	209.491	119.18
224.583	118.47	201.923	119.531			168.007	121.142	79.2426	123.82			124.546	122.504	203.332	119.539
238.953	118.166	192.343	120			116.685	122.96	83.3484	123.847			125.914	122.62	201.964	119.744
232.795	118.525	181.394	120.514			89.313	124.004	88.1385	123.852			132.073	122.581	209.491	119.66
241.006	118.42	179.341	120.741			71.5212	124.738	89.5071	123.968			123.862	123.007	208.807	119.843
249.902	118.293	175.92	121.011			98.8932	124.014	106.615	123.576			117.019	123.387	214.965	119.804
228.005	119.161	190.29	120.707			118.738	123.534	99.7716	123.957			108.807	123.813	220.44	119.787
162.996	121.42	192.343	120.801			113.263	123.87	92.2443	124.36			116.334	123.73	224.546	119.815
140.414	122.31	190.974	121.005			87.9444	124.849	92.9286	124.498			119.756	123.779	213.597	120.328
119.201	123.155	184.815	121.365			92.0502	124.876	97.0344	124.525			131.389	123.564	217.018	120.378
108.936	123.646	190.29	121.348			83.8386	125.301	90.1914	124.907			130.02	123.768	201.279	121.047
104.146	123.961	182.078	121.773			78.3642	125.638	88.8228	125.111			127.283	124.016	212.228	120.853
96.619	124.364	182.763	121.911			88.6287	125.467	81.2955	125.514			143.022	123.669	207.438	121.168
108.252	124.149	194.396	121.695			86.5758	125.693	88.1385	125.453			132.757	124.16	201.964	121.505
110.305	124.243	216.293	121.148			94.7874	125.588	99.7716	125.238			131.389	124.364	167.749	122.77
109.621	124.425	220.399	121.175			109.842	125.262	109.352	125.088			137.548	124.326	128.059	124.212
120.57	124.232	200.554	121.977			102.999	125.643	103.877	125.425			136.863	124.508	100.687	125.257
122.622	124.325	194.396	122.336			101.63	125.847	84.717	126.204			134.81	124.734	88.37	125.815
117.832	124.64	208.766	122.032			100.262	126.052	95.6658	126.011			126.599	125.16	94.5287	125.775
119.201	124.756	206.713	122.258			109.842	125.902	103.877	125.906			127.283	125.297	108.215	125.494
109.621	125.225	190.29	122.949			118.054	125.798	92.9286	126.419			135.495	125.192	109.583	125.61
110.305	125.363	202.607	122.711			111.895	126.156	95.6658	126.491			118.387	125.905	97.9502	126.145
114.411	125.391	231.348	121.942			113.948	126.25	92.2443	126.761			123.177	125.91	87.0014	126.659
113.042	125.595	229.295	122.169			117.369	126.3	92.2443	126.922			130.02	125.85	84.2641	126.908
106.199	125.976	227.242	122.395			124.897	126.217	110.72	126.485			128.652	126.054	89.7385	126.891
103.462	126.225	249.14	121.848			113.948	126.731	117.563	126.424			144.391	125.706	101.372	126.676
96.619	126.606	238.191	122.362			128.318	126.426	111.405	126.783			147.812	125.755	92.4758	127.123
117.148	126.103	238.875	122.5			126.265	126.653	93.6129	127.518			150.549	125.827	108.899	126.753
135.624	125.666	240.928	122.594			121.475	126.968	103.877	127.346			158.761	125.722	104.793	127.045
132.887	125.915	242.297	122.709			134.477	126.708	112.089	127.241			141.653	126.434	91.7914	127.625
138.361	125.898	230.664	123.246			126.265	127.133	106.615	127.578			138.232	126.705	103.425	127.41
141.099	125.969	232.716	123.339			124.897	127.338	108.667	127.672			147.128	126.578	110.952	127.327
141.783	126.108	240.244	123.256			113.263	127.873	106.615	127.898			156.024	126.45	106.846	127.62
141.783	126.268	244.349	123.284			124.212	127.68	124.406	127.484			148.496	126.854	110.268	127.669
147.942	126.229	248.455	123.311			114.632	128.15	116.195	127.909			145.759	127.103	121.901	127.454
138.361	126.698	255.298	123.25			124.212	128	119.616	127.959			149.865	127.13	122.585	127.592
120.57	127.433	248.455	123.631			135.845	127.784	123.722	127.986			169.025	126.671	106.162	128.282
128.781	127.328	262.141	123.349			135.161	127.967	120.985	128.235			166.972	126.897	110.268	128.31
141.099	127.091	260.088	123.576			128.318	128.348	118.248	128.483			159.445	127.301	115.742	128.293
150.679	126.941	247.087	124.156			136.53	128.243	123.722	128.467			162.867	127.351	101.372	128.917
143.836	127.322	251.192	124.183			131.055	128.579	115.51	128.892			166.972	127.378	95.8973	129.254
142.467	127.526	258.035	124.123			130.371	128.762	130.565	128.566			153.286	127.98	106.846	129.061
152.047	127.377	258.035	124.282			131.055	128.9	137.408	128.505			162.867	127.831	113.689	128.999
151.363	127.559	268.984	124.089			123.528	129.303	143.567	128.466			166.288	127.88	127.375	128.718
147.942	127.83	269.669	124.227			126.949	129.353	143.567	128.626			162.867	128.151	136.955	128.569
141.099	128.211	280.617	124.033			121.475	129.69	132.618	129.14			143.706	128.93	116.426	129.392
145.889	128.216	280.617	124.194			129.687	129.584	141.514	129.013			148.496	128.935	125.322	129.265
153.416	128.133	287.46	124.132			144.741	129.258	146.988	128.996			164.235	128.587	121.216	129.557
156.837	128.183	286.776	124.315			137.214	129.662	143.567	129.266			173.131	128.46	112.32	130.005
164.365	128.1	294.303	124.231			127.634	130.131	151.778	129.161			171.078	128.686	111.636	130.187
160.943	128.371	283.355	124.745			133.108	130.114	156.568	129.167			182.027	128.493	113.005	130.303
155.469	128.707	286.092	124.817			126.949	130.474	141.514	129.813			180.658	128.697	128.059	129.977
164.365	128.58	297.725	124.601			133.792	130.413	151.094	129.664			173.131	129.1	132.165	130.004
157.522	128.961	286.092	125.137			152.953	129.954	150.41	129.846			180.658	129.017	135.587	130.054
159.575	129.055	275.827	125.629			141.32	130.49	137.408	130.426			173.816	129.398	149.957	129.75
178.051	128.618	296.356	125.126			135.161	130.849	144.935	130.343			169.025	129.713	143.114	130.131
180.788	128.69	307.305	124.933			145.426	130.678	145.62	130.481			176.553	129.63	135.587	130.534
189	128.585	311.411	124.96			144.741	130.859	139.461	130.84			179.974	129.68	139.692	130.562
203.37	128.281	303.884	125.363			128.318	131.55	133.302	131.199			180.658	129.818	128.059	131.098
190.368	128.861	311.411	125.28			142.004	131.268	142.882	131.05			178.606	130.044	141.745	130.816
186.262	129.154	318.938	125.197			147.478	131.251	141.514	131.254			181.343	130.116	149.957	130.71
177.366	129.601	314.148	125.512			144.741	131.5	149.041	131.171			121.809	132.199	158.169	130.605
183.525	129.562	327.834	125.23			151.584	131.439	159.99	130.977			93.0681	133.287	134.218	131.539
178.051	129.899	321.675	125.589			163.217	131.223	160.674	131.116			80.7508	133.845	123.954	132.031
178.735	130.037	330.571	125.461			182.378	130.765	158.621	131.342			91.6996	133.651	139.692	131.683
186.947	129.932	331.256	125.599			182.378	130.925	155.884	131.591			89.6467	133.878	150.641	131.489
181.472	130.269	346.31	125.274			170.06	131.483	150.41	131.927			92.3839	133.95	158.169	131.406
188.315	130.208	343.573	125.522			172.113	131.577	144.935	132.264			95.1211	134.021	150.641	131.809
178.735	130.677	334.677	125.969			157.059	132.223	157.253	132.027			90.331	134.336	133.534	132.522
194.474	130.329	333.308	126.174			160.48	132.272	177.782	131.523			102.648	134.099	131.481	132.748
188.315	130.688	346.31	125.914			169.376	132.145	162.727	132.17			84.8566	134.833	140.377	132.621
175.313	131.268	348.363	126.008			178.272	132.018	155.884	132.551			91.0152	134.795	155.431	132.295
182.841	131.185	363.418	125.681			183.746	132.001	170.939	132.225			89.6467	134.999	152.01	132.566
183.525	131.323	352.469	126.195			184.431	132.14	177.097	132.186			95.8054	134.96	147.22	132.881
186.262	131.395	347.679	126.51			193.326	132.012	168.886	132.611			99.9111	134.988	165.011	132.466
173.945	131.953	351.1	126.559			195.379	132.106	171.623	132.683			95.8054	135.28	178.013	132.206
181.472	131.87	372.998	126.012			189.221	132.465	177.097	132.667			99.2269	135.33	178.697	132.344
182.157	132.008	368.208	126.327			186.484	132.714	175.045	132.892			101.28	135.424	170.486	132.769
187.631	131.991	364.786	126.598			193.326	132.653	169.57	133.23			104.701	135.473	162.959	133.173
194.474	131.93	322.36	128.129			178.956	133.277	178.466	133.102			90.331	136.098	158.853	133.466
208.16	131.648	182.078	132.819			173.482	133.614	184.625	133.064			88.2781	136.324	157.484	133.67
188.315	132.449	95.1721	135.787			170.745	133.862	181.888	133.312			99.2269	136.13	155.431	133.896
195.842	132.366	60.9571	137.052			174.166	133.912	169.57	133.87			100.595	136.247	164.327	133.769
199.264	132.416	47.2711	137.654			176.219	134.006	180.519	133.677			108.123	136.163	171.17	133.708
195.158	132.708	48.6398	137.77			191.958	133.658	184.625	133.704			101.964	136.522	160.906	134.2
192.421	132.957	47.2711	137.974			183.062	134.105	190.099	133.687			108.123	136.484	167.749	134.139
189.684	133.205	58.9042	137.759			191.958	133.978	201.048	133.494			116.334	136.378	169.117	134.255
188.315	133.41	57.5356	137.963			197.432	133.961	209.26	133.389			106.754	136.848	156.8	134.813
192.421	133.437	50.0083	138.366			211.118	133.679	203.101	133.748			103.333	137.119	173.907	134.42
208.844	133.067	50.0083	138.526			212.487	133.795	202.416	133.93			113.597	136.947	180.066	134.382
204.054	133.382	49.324	138.708			203.591	134.243	200.364	134.156			117.703	136.975	182.803	134.453
221.846	132.967	50.6926	138.824			206.328	134.314	198.995	134.361			108.807	137.422	185.541	134.525
217.74	133.26	32.9008	139.559			203.591	134.563	209.26	134.189			98.5425	137.914	195.805	134.353
232.795	132.934	43.8496	139.366			206.328	134.635	203.785	134.526			107.438	137.787	189.646	134.713
222.53	133.425	54.1142	139.194			198.801	135.038	208.575	134.532			108.807	137.902	193.752	134.74
221.846	133.608	54.1142	139.354			199.485	135.176	218.84	134.36			100.595	138.328	185.541	135.165
224.583	133.679	38.3752	140.023			204.275	135.181	220.208	134.476			109.491	138.201	188.962	135.215
228.005	133.729	41.1124	140.094			205.644	135.297	207.207	135.056			102.648	138.582	188.962	135.375
232.795	133.734	52.0612	139.901			224.804	134.838	207.207	135.216			120.44	138.167	191.699	135.447
243.744	133.541	46.5868	140.238			224.804	134.998	208.575	135.332			121.809	138.283	193.068	135.563
230.057	134.143	28.1107	140.994			222.067	135.247	205.154	135.603			108.123	138.885	200.595	135.48
231.426	134.259	40.4282	140.757			220.698	135.451	207.207	135.696			109.491	139.001	199.911	135.662
232.11	134.397	51.377	140.563			217.961	135.7	214.05	135.636			117.703	138.896	206.069	135.623
218.424	134.999	53.4298	140.657			221.383	135.749	224.314	135.464			105.385	139.454	207.438	135.739
215.687	135.247	52.0612	140.862			224.12	135.821	225.683	135.58			125.914	138.951	214.281	135.678
223.214	135.164	39.7438	141.419			220.698	136.092	236.631	135.387			129.336	139	219.755	135.662
238.269	134.838	41.1124	141.535			222.067	136.208	248.949	135.149			136.863	138.917	236.179	135.291
232.11	135.197	53.4298	141.298			226.173	136.235	238	135.663			134.126	139.166	219.071	136.004
179.419	137.059	48.6398	141.612			233.016	136.174	250.317	135.425			143.022	139.039	217.703	136.208
135.624	138.634	50.6926	141.706			246.018	135.914	245.527	135.739			145.075	139.133	217.703	136.369
120.57	139.28	56.8514	141.667			246.702	136.052	227.736	136.474			142.338	139.381	217.703	136.528
115.779	139.595	62.3258	141.65			240.543	136.411	227.736	136.634			145.759	139.431	222.493	136.534
105.515	140.087	50.0083	142.209			236.437	136.704	244.159	136.264			144.391	139.635	219.755	136.783
120.57	139.761	76.0118	141.529			235.753	136.886	233.21	136.778			135.495	140.082	225.914	136.743
129.465	139.633	83.539	141.446			249.439	136.604	236.631	136.827			133.442	140.309	233.441	136.661
139.046	139.484	60.2728	142.357			259.019	136.455	238	136.943			128.652	140.624	245.075	136.445
130.834	139.909	59.5886	142.54			249.439	136.924	246.212	136.838			130.705	140.717	246.443	136.561
120.57	140.401	58.2199	142.744			255.598	136.886	250.317	136.866			124.546	141.077	227.967	137.318
106.884	141.003	84.2233	142.064			250.808	137.201	246.212	137.159			138.916	140.773	227.283	137.5
123.991	140.61	72.5902	142.6			250.123	137.383	240.737	137.495			146.444	140.689	232.757	137.483
108.252	141.279	60.9571	143.135			248.755	137.587	261.951	136.97			139.601	141.071	243.022	137.312
108.936	141.417	56.167	143.45			252.861	137.615	259.213	137.219			145.759	141.032	245.759	137.384
115.779	141.356	58.9042	143.522			254.229	137.73	250.317	137.666			138.232	141.435	253.286	137.3
124.675	141.229	47.9554	144.036			255.598	137.846	261.951	137.45			147.128	141.308	264.235	137.107
124.675	141.389	51.377	144.085			265.862	137.675	262.635	137.589			148.496	141.424	264.235	137.267
122.622	141.615	71.9059	143.583			259.704	138.034	264.688	137.682			160.814	141.186	214.965	139.019
119.885	141.864	87.6448	143.234			265.178	138.017	276.321	137.467			156.024	141.501	141.745	141.544
115.095	142.179	69.853	143.969			269.284	138.045	279.058	137.538			164.235	141.396	106.162	142.854
123.991	142.052	50.6926	144.748			285.023	137.697	275.637	137.809			151.234	141.976	114.373	142.748
122.622	142.256	51.377	144.886			284.338	137.879	288.638	137.549			146.444	142.291	115.742	142.864
132.887	142.084	65.7472	144.582			281.601	138.127	290.007	137.665			160.129	142.009	108.215	143.268
139.73	142.024	60.9571	144.897			274.074	138.531	285.217	137.98			158.761	142.213	106.846	143.472
139.73	142.183	67.1158	144.858			288.444	138.227	281.111	138.273			157.392	142.417	115.058	143.367
136.993	142.432	62.3258	145.173			287.76	138.409	279.742	138.477			147.128	142.909	126.006	143.173
135.624	142.637	50.6926	145.709			290.497	138.48	283.848	138.504			142.338	143.224	117.795	143.598
144.52	142.509	67.8002	145.316			288.444	138.707	290.691	138.444			136.179	143.583	108.899	144.046
138.361	142.868	54.7984	145.896			294.603	138.668	290.007	138.626			138.232	143.677	115.742	143.985
137.677	143.05	56.8514	145.99			293.234	138.873	290.007	138.786			145.075	143.616	115.058	144.167
146.573	142.923	62.3258	145.973			297.34	138.9	290.691	138.924			145.759	143.754	119.848	144.173
141.099	143.26	60.9571	146.177			302.13	138.905	300.956	138.753			174.5	142.986	115.058	144.488
141.099	143.42	64.3786	146.227			303.499	139.021	300.271	138.935			171.078	143.256	139.692	143.852
147.942	143.359	63.6943	146.409			317.869	138.717	303.009	139.006			162.182	143.704	136.271	144.123
144.52	143.63	56.8514	146.79			321.291	138.767	292.744	139.498			146.444	144.372	139.692	144.172
151.363	143.569	56.8514	146.951			328.134	138.706	295.481	139.57			145.075	144.576	130.797	144.619
137.677	144.171	66.4315	146.801			317.869	139.197	309.167	139.288			160.814	144.228	117.795	145.2
137.677	144.331	63.6943	147.05			322.659	139.203	318.063	139.161			163.551	144.3	109.583	145.625
132.887	144.646	71.2216	146.967			322.659	139.363	322.169	139.188			173.816	144.128	121.901	145.387
121.254	145.182	91.0663	146.486			338.398	139.015	334.486	138.95			188.186	143.824	125.322	145.437
138.361	144.789	68.4844	147.375			332.924	139.352	336.539	139.044			192.292	143.852	122.585	145.686
149.994	144.574	52.7455	148.044			328.134	139.667	326.959	139.514			197.766	143.835	147.22	145.05
139.73	145.065	56.8514	148.071			326.765	139.871	330.38	139.563			183.396	144.459	136.955	145.542
141.099	145.181	56.8514	148.231			332.924	139.832	333.802	139.613			175.868	144.863	139.008	145.636
164.365	144.59	70.5374	147.949			339.082	139.793	328.328	139.949			185.449	144.713	140.377	145.751
161.628	144.838	67.1158	148.22			347.978	139.666	333.118	139.955			188.87	144.763	152.01	145.536
161.628	144.999	71.2216	148.247			353.453	139.649	344.067	139.762			195.029	144.724	137.64	146.16
161.628	145.159	71.2216	148.408			361.664	139.544	350.91	139.701			192.976	144.951	129.428	146.585
154.1	145.562	54.7984	149.098			356.19	139.881	350.225	139.883			186.817	145.31	133.534	146.613
158.206	145.589	58.2199	149.148			354.821	140.086	362.543	139.645			195.713	145.182	147.904	146.309
162.312	145.617	82.1704	148.535			358.243	140.135	372.807	139.474			197.082	145.298	152.01	146.336
161.628	145.799	75.3274	148.915			369.191	139.942	372.123	139.656			186.817	145.79	149.273	146.585
167.786	145.76	68.4844	149.296			374.666	139.925	368.017	139.949			182.027	146.105	139.008	147.077
173.945	145.721	75.3274	149.236			370.56	140.217	370.754	140.02			192.976	145.911	134.218	147.391
175.313	145.837	76.0118	149.373			374.666	140.245	374.176	140.07			189.554	146.182	139.692	147.375
173.945	146.041	79.4332	149.423			384.93	140.074	371.439	140.318			173.816	146.85	149.957	147.203
178.051	146.069	83.539	149.451			387.668	140.145	376.913	140.302			182.027	146.745	143.798	147.562
180.788	146.141	69.1687	150.075			390.405	140.217	386.493	140.153			191.607	146.596	153.378	147.413
172.576	146.566	60.9571	150.501			396.563	140.178	389.23	140.224			201.872	146.425	139.692	148.015
176.682	146.594	71.2216	150.329			404.775	140.073	388.546	140.406			214.873	146.165	139.008	148.197
171.208	146.931	71.2216	150.489			399.985	140.388	400.863	140.169			212.821	146.391	139.692	148.335
162.996	147.356	75.3274	150.517			414.355	140.084	397.442	140.439			207.346	146.728	147.904	148.231
165.049	147.45	70.5374	150.831			421.198	140.023	390.599	140.821			199.135	147.153	162.274	147.926
178.735	147.168	67.1158	151.102			412.987	140.449	397.442	140.759			204.609	147.136	159.537	148.175
180.104	147.284	73.9588	151.041			411.618	140.652	394.02	141.03			209.399	147.142	166.38	148.114
182.157	147.378	82.8547	150.914			423.251	140.437	405.653	140.815			210.768	147.258	160.906	148.451
174.629	147.781	89.0134	150.875			420.514	140.686	410.444	140.82			205.293	147.595	154.747	148.81
177.366	147.852	97.225	150.77			430.778	140.514	419.339	140.693			216.242	147.401	160.906	148.771
200.633	147.261	89.0134	151.195			434.884	140.542	421.392	140.787			216.926	147.54	163.643	148.843
173.945	148.283	96.5407	151.112			438.99	140.569	411.128	141.278			210.083	147.92	160.906	149.091
177.366	148.333	94.4878	151.338			434.884	140.862	420.708	141.129			208.715	148.125	173.223	148.854
192.421	148.006	91.7506	151.587			449.939	140.536	430.288	140.979			222.401	147.843	188.278	148.527
180.788	148.542	83.539	152.012			446.517	140.807	430.288	141.14			222.401	148.003	177.329	149.041
193.79	148.283	75.3274	152.438			434.2	141.364	423.445	141.521			234.034	147.787	152.694	149.997
210.897	147.89	83.539	152.333			459.519	140.707	422.761	141.703			234.034	147.947	160.906	149.892
208.844	148.116	79.4332	152.625			455.413	140.999	433.025	141.531			228.559	148.284	178.697	149.478
194.474	148.741	83.539	152.653			456.098	141.137	437.131	141.559			234.034	148.268	167.749	149.991
203.37	148.614	82.8547	152.835			469.784	140.855	448.764	141.343			233.35	148.45	160.906	150.372
200.633	148.862	84.2233	152.951			473.205	140.905	436.447	141.901			227.875	148.787	165.696	150.378
195.842	149.177	84.2233	153.111			467.046	141.264	443.29	141.841			217.611	149.279	188.278	149.809
197.211	149.293	70.5374	153.713			475.942	141.137	454.239	141.647			218.295	149.416	182.119	150.167
204.054	149.232	84.9076	153.409			469.784	141.496	459.029	141.652			218.979	149.554	191.015	150.04
201.317	149.48	89.6977	153.414			475.258	141.479	461.766	141.724			226.507	149.471	184.856	150.4
210.897	149.331	83.539	153.773			489.628	141.175	462.45	141.862			236.087	149.322	186.225	150.515
199.948	149.845	97.225	153.492			484.838	141.49	465.188	141.934			228.559	149.725	200.595	150.211
206.791	149.784	95.1721	153.718			487.575	141.562	474.768	141.784			240.877	149.487	208.122	150.129
210.213	149.834	79.4332	154.386			500.577	141.302	480.926	141.745			250.457	149.338	207.438	150.31
211.581	149.949	89.6977	154.215			508.104	141.219	477.505	142.016			216.242	150.604	212.913	150.294
208.16	150.22	96.5407	154.154			501.261	141.6	487.085	141.867			160.129	152.576	201.279	150.83
211.581	150.27	86.2762	154.646			507.42	141.561	472.715	142.491			147.128	153.156	192.383	151.277
230.742	149.811	97.225	154.452			514.263	141.5	485.032	142.254			135.495	153.692	198.542	151.238
228.005	150.059	110.911	154.17			512.21	141.727	498.718	141.971			119.756	154.36	219.071	150.736
223.899	150.352	112.28	154.286			517.685	141.71	494.612	142.264			121.124	154.476	205.385	151.337
224.583	150.49	118.438	154.247			523.159	141.693	505.561	142.071			110.176	154.99	210.175	151.343
229.373	150.495	106.805	154.783			532.055	141.566	513.773	141.966			93.0681	155.703	208.807	151.548
232.795	150.545	106.805	154.943			535.476	141.615	521.984	141.86			94.4367	155.819	197.858	152.061
233.479	150.683	112.28	154.926			538.213	141.687	524.037	141.954			110.176	155.47	206.069	151.956
225.267	151.109	101.331	155.44			543.004	141.693	528.143	141.982			125.23	155.144	208.807	152.028
237.585	150.871	91.0663	155.932			550.531	141.61	534.302	141.943			121.124	155.437	214.965	151.989
241.691	150.898	115.701	155.296			555.321	141.615	539.776	141.926			126.599	155.42	214.965	152.149
252.639	150.705	108.174	155.7			558.743	141.665	543.882	141.954			134.126	155.337	213.597	152.353
246.481	151.063	102.699	156.036			566.27	141.582	548.672	141.959			127.283	155.718	212.913	152.535
244.428	151.29	106.805	156.064			569.691	141.631	563.042	141.655			126.599	155.9	218.387	152.519
238.269	151.649	121.176	155.76			566.954	141.88	563.727	141.793			132.757	155.862	201.964	153.21
254.008	151.301	119.123	155.986			575.85	141.753	556.199	142.197			136.179	155.912	204.017	153.303
256.745	151.373	112.28	156.367			581.324	141.736	571.254	141.87			136.863	156.049	230.02	152.624
251.955	151.687	99.9622	156.925			583.377	141.83	571.254	142.03			145.759	155.922	223.177	153.005
260.167	151.582	104.068	156.953			595.01	141.614	567.148	142.323			147.128	156.038	221.124	153.231
256.061	151.875	112.964	156.826			592.957	141.841	570.57	142.373			125.914	156.884	223.861	153.303
249.902	152.234	121.176	156.72			591.589	142.045	583.571	142.113			137.548	156.668	226.598	153.375
248.534	152.438	121.176	156.881			607.328	141.697	596.573	141.853			121.124	157.358	224.546	153.601
189.684	154.5	124.597	156.93			607.328	141.857	586.309	142.345			134.126	157.098	224.546	153.761
93.1975	157.776	120.491	157.223			614.855	141.773	600.679	142.041			151.918	156.684	234.126	153.612
52.8239	159.24	135.546	156.897			616.908	141.868	615.049	141.736			147.812	156.977	245.075	153.418
41.1908	159.776	135.546	157.057			634.015	141.475	611.628	142.007			140.285	157.38	238.232	153.8
38.4536	160.024	128.018	157.46			625.12	141.922	615.049	142.057			134.126	157.739	242.337	153.827
40.5064	160.118	111.595	158.151			634.015	141.795	620.524	142.04			142.338	157.634	235.494	154.208
39.1379	160.322	105.437	158.51			637.437	141.845	623.945	142.09			143.022	157.772	230.704	154.523
21.346	161.057	110.227	158.515			648.386	141.651	632.157	141.985			160.129	157.38	236.863	154.484
15.8717	161.394	115.017	158.52			651.123	141.723	638.315	141.946			158.077	157.606	248.496	154.268
22.0304	161.355	114.333	158.703			655.229	141.751	641.053	142.018			139.601	158.363	247.127	154.473
20.6617	161.56	119.807	158.686			649.07	142.11	648.58	141.935			141.653	158.457	247.812	154.611
36.4007	161.212	135.546	158.338			657.966	141.983	657.476	141.807			153.971	158.219	243.706	154.903
57.614	160.686	147.179	158.122			676.442	141.546	649.264	142.233			150.549	158.49	256.023	154.666
56.2453	160.891	132.809	158.747			676.442	141.706	660.897	142.017			128.652	159.357	267.656	154.45
56.2453	161.051	115.701	159.459			674.389	141.933	665.003	142.044			133.442	159.362	253.286	155.075
52.1396	161.344	117.07	159.575			679.864	141.916	665.003	142.204			162.867	158.572	253.97	155.213
49.4024	161.592	138.283	159.05			681.232	142.031	679.373	141.9			162.867	158.732	252.602	155.417
35.032	162.216	148.548	158.878			692.865	141.816	680.058	142.038			159.445	159.003	253.97	155.533
39.1379	162.244	143.073	159.215			699.024	141.777	685.532	142.022			156.708	159.251	271.078	155.14
32.9792	162.603	144.442	159.331			702.445	141.827	691.006	142.005			167.657	159.058	292.291	154.615
37.0849	162.63	136.914	159.735			699.708	142.075	697.849	141.944			169.71	159.152	277.237	155.262
48.0337	162.437	143.073	159.695			716.131	141.705	703.324	141.928			160.129	159.621	264.919	155.82
58.2983	162.265	139.652	159.966			723.659	141.622	703.324	142.088			151.918	160.046	264.235	156.002
38.4536	163.066	150.6	159.773			720.237	141.893	706.745	142.137			151.234	160.229	273.131	155.875
47.3495	162.939	153.338	159.844			725.712	141.876	718.378	141.922			153.286	160.323	292.975	155.394
65.8255	162.502	145.126	160.27			723.659	142.102	721.116	141.993			163.551	160.151	294.344	155.51
61.7197	162.795	128.703	160.96			727.765	142.13	726.59	141.977			160.814	160.4	286.817	155.913
38.4536	163.707	130.071	161.076			733.239	142.113	724.537	142.203			159.445	160.604	297.081	155.741
44.6123	163.668	129.387	161.258			735.976	142.185	724.537	142.363			163.551	160.631	298.45	155.858
37.7692	164.049	132.809	161.308			742.819	142.123	737.539	142.103			164.92	160.747	296.397	156.084
44.6123	163.989	144.442	161.092			750.346	142.041	744.382	142.042			172.447	160.664	299.819	156.134
45.9808	164.104	153.338	160.965			753.084	142.113	746.435	142.136			170.394	160.891	301.187	156.25
48.0337	164.198	139.652	161.567			760.611	142.029	746.435	142.296			173.131	160.962	290.238	156.763
21.346	165.22	140.336	161.705			760.611	142.19	748.488	142.39			168.341	161.277	288.87	156.968
32.2948	165.027	141.02	161.844			766.085	142.173	756.015	142.307			164.92	161.548	305.293	156.597
43.928	164.811	137.599	162.114			772.244	142.134	757.383	142.423			169.025	161.576	332.665	155.873
52.8239	164.683	150.6	161.854			772.244	142.294	769.701	142.185			173.816	161.581	320.347	156.431
48.718	164.977	167.708	161.461			780.456	142.189	775.175	142.168			195.029	161.056	331.981	156.216
34.3477	165.601	167.024	161.644			783.877	142.238	775.86	142.307			203.925	160.929	321.032	156.729
50.7709	165.23	160.865	162.003			791.404	142.156	774.491	142.511			197.766	161.288	323.085	156.823
79.5115	164.462	165.655	162.008			792.089	142.294	782.703	142.406			181.343	161.978	320.347	157.072
71.2999	164.888	167.024	162.124			804.406	142.056	784.755	142.5			192.976	161.762	318.295	157.298
62.404	165.335	156.759	162.616			802.353	142.282	789.546	142.505			187.501	162.099	325.822	157.215
61.0355	165.539	156.759	162.776			803.722	142.398	799.81	142.334			183.396	162.392	336.771	157.022
52.1396	165.987	147.179	163.246			809.196	142.382	801.863	142.427			193.66	162.22	336.771	157.182
56.2453	166.014	147.179	163.405			818.092	142.254	805.284	142.477			192.976	162.403	344.982	157.077
74.0371	165.6	167.708	162.902			829.725	142.039	812.127	142.416			192.292	162.585	334.034	157.591
64.4569	166.069	183.447	162.554			824.251	142.375	821.023	142.289			193.66	162.701	329.928	157.883
45.2965	166.848	164.286	163.333			835.884	142.16	828.551	142.206			187.501	163.06	282.711	159.568
28.8733	167.539	157.443	163.715			836.568	142.298	829.919	142.322			198.45	162.867	208.122	162.138
28.1891	167.721	157.443	163.875			839.99	142.347	844.29	142.017			199.819	162.982	157.484	163.933
48.0337	167.24	172.498	163.548			845.464	142.331	846.342	142.111			184.08	163.651	107.53	165.707
67.1941	166.782	173.867	163.664			848.886	142.38	847.027	142.25			181.343	163.9	85.6328	166.574
78.1429	166.588	171.129	163.913			854.36	142.364	852.501	142.233			182.711	164.015	94.5287	166.447
72.6685	166.925	162.233	164.36			852.991	142.568	866.871	141.929			204.609	163.468	82.2113	167.005
67.1941	167.262	167.708	164.344			859.834	142.507	868.24	142.045			208.715	163.495	93.8444	166.789
63.7727	167.532	158.812	164.791			872.836	142.247	873.714	142.028			204.609	163.788	89.0543	167.104
58.9825	167.847	172.498	164.509			871.467	142.452	877.136	142.077			208.03	163.838	82.2113	167.486
50.0867	168.295	169.076	164.78			876.942	142.435	878.504	142.194			212.136	163.865	67.8411	168.109
58.2983	168.189	171.129	164.873			884.469	142.352	882.61	142.221			218.979	163.805	72.6311	168.115
48.0337	168.681	162.918	165.299			887.891	142.402	896.296	141.939			203.925	164.451	78.7898	168.076
52.8239	168.686	171.129	165.193			887.891	142.561	899.033	142.011			210.768	164.39	82.8956	168.104
53.5081	168.825	170.445	165.376			897.471	142.412	895.612	142.281			209.399	164.595	93.1601	167.932
65.8255	168.587	185.5	165.05			896.787	142.594	911.351	141.933			219.664	164.423	89.7385	168.203
60.3511	168.924	175.235	165.541			902.945	142.556	914.772	141.982			193.66	165.423	85.6328	168.496
60.3511	169.084	192.343	165.149			910.472	142.473	914.772	142.143			145.759	167.13	78.7898	168.877
67.1941	169.023	184.131	165.574			913.894	142.522	916.825	142.237			121.124	168.086	69.2096	169.347
62.404	169.338	184.815	165.712			917.315	142.572	927.774	142.043			110.176	168.6	78.1055	169.219
69.9313	169.255	203.292	165.276			919.368	142.666	934.617	141.982			108.807	168.804	80.1584	169.313
80.8801	169.061	184.815	166.032			925.527	142.627	938.723	142.01			106.754	169.031	78.1055	169.54
62.404	169.818	191.658	165.971			931.686	142.588	941.46	142.081			110.176	169.08	95.2129	169.147
59.6668	170.067	207.397	165.623			942.635	142.395	948.303	142.02			107.438	169.329	95.8973	169.285
84.3016	169.431	203.976	165.894			950.846	142.289	949.672	142.137			112.913	169.312	96.5816	169.423
73.3528	169.945	195.764	166.319			948.793	142.516	957.883	142.031			127.967	168.986	83.5799	170.003
69.9313	170.216	171.814	167.253			950.162	142.632	959.252	142.147			125.914	169.212	85.6328	170.097
63.7727	170.574	145.81	168.253			964.532	142.328	964.726	142.131			114.966	169.726	78.7898	170.478
59.6668	170.867	121.86	169.187			966.585	142.422	977.728	141.871			110.176	170.041	84.2641	170.461
67.1941	170.784	91.0663	170.341			976.165	142.272	982.518	141.876			125.914	169.693	79.4741	170.776
73.3528	170.745	95.1721	170.369			975.481	142.454	980.465	142.103			123.862	169.919	94.5287	170.45
72.6685	170.928	86.9605	170.794			983.008	142.372	990.045	141.953			123.862	170.079	111.636	170.058
80.8801	170.823	84.9076	171.02			989.851	142.31	997.573	141.87			140.969	169.687	108.215	170.328
77.4586	171.093	83.539	171.225			998.063	142.205	1004.42	141.809			136.863	169.979	103.425	170.643
82.2487	171.099	97.225	170.943			1000.12	142.299	1007.15	141.881			132.757	170.272	88.37	171.289
90.4603	170.994	103.384	170.904			1003.54	142.349	1009.89	141.953			127.283	170.609	80.8426	171.693
88.4074	171.22	97.225	171.263			1013.8	142.177	1024.26	141.648			130.705	170.659	85.6328	171.698
91.1446	171.292	101.331	171.291			1026.12	141.94	1024.94	141.787			130.705	170.819	91.1072	171.681
78.8272	171.85	105.437	171.318			1031.59	141.923	1033.16	141.682			133.442	170.89	85.6328	172.019
62.404	172.54	110.227	171.324			1039.12	141.84	1029.05	141.974			140.969	170.807	80.1584	172.356
58.9825	172.811	114.333	171.351			1041.17	141.934	1040	141.781			133.442	171.211	84.9485	172.361
68.5627	172.661	104.068	171.843			1046.65	141.917	1053.69	141.499			122.493	171.724	100.003	172.035
65.8255	172.91	96.5407	172.246			1050.07	141.967	1061.21	141.415			128.652	171.686	104.793	172.04
78.8272	172.65	99.2779	172.317			1057.6	141.884	1059.84	141.62			127.967	171.868	97.2658	172.443
69.9313	173.097	114.333	171.991			1056.91	142.066	1063.95	141.648			129.336	171.984	96.5816	172.626
76.09	173.059	110.911	172.262			1067.86	141.872	1076.27	141.41			120.44	172.431	86.3171	173.117
65.1412	173.573	107.49	172.533			1074.02	141.833	1076.95	141.548			130.02	172.282	91.7914	173.1
56.2453	174.02	110.227	172.605			1080.18	141.795	1085.16	141.443			123.177	172.663	97.2658	173.084
63.0883	173.959	102.015	173.03			1077.44	142.043	1082.43	141.691			121.124	172.89	94.5287	173.333
74.0371	173.766	110.911	172.903			1086.34	141.916	1092.69	141.52			125.914	172.895	102.056	173.249
84.9859	173.572	110.227	173.085			1090.44	141.944	1100.9	141.415			132.073	172.856	109.583	173.167
84.9859	173.732	104.752	173.421			1097.97	141.861	1102.95	141.508			129.336	173.105	117.795	173.062
87.0388	173.826	100.647	173.714			1103.45	141.844	1109.11	141.47			134.126	173.11	119.848	173.155
79.5115	174.229	121.176	173.212			1106.87	141.893	1113.9	141.475			146.444	172.872	107.53	173.713
69.9313	174.699	132.809	172.996			1104.13	142.142	1111.17	141.724			131.389	173.519	109.583	173.807
72.6685	174.77	112.28	173.819			1113.03	142.015	1120.75	141.575			124.546	173.9	104.793	174.122
67.8784	175.085	115.017	173.89			1115.76	142.086	1120.75	141.735			117.019	174.303	97.9502	174.503
67.8784	175.245	120.491	173.874			1119.87	142.114	1128.27	141.651			120.44	174.353	106.846	174.376
67.8784	175.405	115.017	174.211			1128.76	141.987	1139.22	141.458			132.073	174.137	112.32	174.359
62.404	175.742	105.437	174.68			1128.76	142.147	1139.22	141.618			144.391	173.899	139.008	173.657
55.5611	176.124	112.28	174.619			1132.19	142.197	1146.75	141.535			149.181	173.905	136.955	173.884
56.9296	176.239	130.756	174.183			1133.55	142.312	1154.28	141.452			163.551	173.6	119.848	174.596
63.7727	176.179	124.597	174.542			1141.08	142.229	1159.07	141.457			177.237	173.319	133.534	174.314
69.9313	176.14	110.911	175.144			1145.19	142.257	1164.54	141.441			159.445	174.054	130.797	174.563
93.1975	175.548	121.86	174.95			1151.35	142.218	1165.91	141.557			162.182	174.125	118.479	175.121
87.0388	175.908	117.07	175.265			1152.71	142.334	1168.65	141.628			171.763	173.976	117.11	175.325
78.1429	176.355	125.281	175.16			1161.61	142.207	1174.12	141.612			166.972	174.291	108.215	175.773
91.1446	176.095	133.493	175.055			1166.4	142.212	1180.96	141.551			151.918	174.937	116.426	175.667
90.4603	176.277	140.336	174.994			1173.24	142.151	1183.02	141.645			141.653	175.429	116.426	175.828
93.1975	176.349	140.336	175.155			1179.4	142.112	1198.07	141.319			151.234	175.28	141.745	175.17
77.4586	177.017	151.969	174.939			1180.77	142.228	1198.76	141.457			152.602	175.395	138.324	175.441
71.9842	177.354	159.496	174.856			1186.25	142.212	1202.86	141.484			156.024	175.445	134.902	175.711
72.6685	177.493	147.863	175.391			1188.3	142.305	1212.44	141.335			146.444	175.914	116.426	176.468
78.1429	177.476	140.336	175.795			1197.19	142.178	1213.13	141.473			156.708	175.743	126.691	176.297
82.933	177.481	149.232	175.668			1197.88	142.316	1222.02	141.345			171.078	175.439	135.587	176.17
76.09	177.862	148.548	175.85			1208.14	142.145	1224.76	141.417			178.606	175.356	120.532	176.816
87.7231	177.647	137.599	176.363			1216.35	142.04	1235.02	141.246			165.604	175.936	127.375	176.755
97.3033	177.498	147.863	176.192			1217.72	142.155	1235.02	141.406			157.392	176.362	131.481	176.783
105.515	177.392	145.126	176.44			1223.2	142.139	1243.92	141.279			165.604	176.256	136.271	176.788
97.3033	177.817	146.495	176.557			1223.88	142.277	1245.97	141.373			177.921	176.019	147.904	176.572
80.8801	178.508	145.81	176.739			1236.88	142.017	1250.08	141.4			170.394	176.422	132.849	177.219
79.5115	178.712	151.969	176.7			1238.25	142.133	1256.92	141.339			172.447	176.516	136.271	177.268
85.6702	178.674	145.81	177.059			1243.73	142.116	1267.87	141.146			164.235	176.941	121.216	177.915
108.252	178.105	142.389	177.329			1256.04	141.878	1267.19	141.328			164.235	177.101	108.215	178.495
89.0917	178.883	138.283	177.622			1256.73	142.016	1276.08	141.201			183.396	176.642	133.534	177.837
97.9876	178.756	157.443	177.164			1262.2	142	1278.82	141.272			180.658	176.891	147.904	177.533
108.936	178.563	164.286	177.102			1264.94	142.071	1278.82	141.432			186.817	176.852	160.906	177.273
110.989	178.656	154.706	177.572			1276.57	141.856	1286.35	141.35			183.396	177.123	161.59	177.411
104.146	179.037	149.232	177.909			1278.63	141.95	1297.98	141.134			185.449	177.217	152.01	177.881
82.933	179.883	151.969	177.981			1289.57	141.756	1302.77	141.139			191.607	177.177	152.01	178.041
94.5661	179.667	160.865	177.854			1289.57	141.916	1308.93	141.101			186.817	177.492	139.008	178.621
117.148	179.098	173.867	177.594			1294.36	141.922	1312.35	141.15			182.027	177.807	143.114	178.648
126.044	178.971	184.131	177.422			1302.58	141.817	1319.19	141.089			166.288	178.476	135.587	179.052
106.884	179.75	172.498	177.958			1304.63	141.91	1332.2	140.829			162.867	178.747	121.901	179.654
114.411	179.667	167.024	178.295			1310.1	141.893	1339.04	140.768			179.974	178.354	130.112	179.549
115.095	179.805	163.602	178.566			1321.74	141.678	1341.09	140.862			173.131	178.735	149.273	179.09
116.464	179.921	160.181	178.836			1325.84	141.706	1347.93	140.801			182.711	178.586	157.484	178.985
112.358	180.214	155.391	179.151			1324.47	141.91	1359.57	140.585			179.29	178.857	166.38	178.858
102.093	180.705	169.761	178.847			1328.58	141.937	1365.73	140.547			184.08	178.862	171.854	178.841
111.674	180.556	156.759	179.427			1336.11	141.855	1365.04	140.729			177.921	179.221	160.906	179.355
111.674	180.716	158.812	179.521			1344.32	141.749	1366.41	140.845			188.87	179.028	141.061	180.156
106.884	181.03	158.128	179.703			1348.42	141.777	1375.99	140.696			190.239	179.143	136.955	180.449
113.727	180.97	153.338	180.018			1353.9	141.76	1378.04	140.79			191.607	179.259	149.273	180.211
116.464	181.042	172.498	179.559			1362.11	141.655	1382.83	140.795			190.923	179.442	158.169	180.084
110.305	181.4	173.867	179.675			1366.22	141.682	1391.04	140.69			181.343	179.911	167.749	179.934
116.464	181.362	177.972	179.702			1371.01	141.688	1397.89	140.629			186.817	179.894	173.907	179.895
119.885	181.412	162.233	180.371			1373.06	141.781	1401.31	140.678			192.292	179.877	171.854	180.122
141.783	180.864	164.971	180.443			1384.69	141.566	1403.36	140.772			197.766	179.861	166.38	180.459
130.834	181.378	181.394	180.072			1386.06	141.682	1407.47	140.8			205.293	179.778	154.063	181.017
125.36	181.715	164.286	180.785			1391.54	141.665	1409.52	140.893			204.609	179.96	162.274	180.912
111.674	182.317	174.551	180.613			1398.38	141.604	1410.21	141.032			199.135	180.297	169.117	180.851
121.254	182.168	189.605	180.287			1403.85	141.587	1427.31	140.639			199.819	180.435	166.38	181.099
113.042	182.593	188.921	180.47			1413.43	141.438	1428.68	140.755			208.715	180.308	187.593	180.574
122.622	182.444	171.129	181.204			1414.12	141.576	1429.37	140.893			199.819	180.755	186.909	180.757
110.989	182.98	173.182	181.298			1422.33	141.471	1436.89	140.81			195.713	181.048	177.329	181.226
104.146	183.361	169.076	181.591			1430.54	141.366	1434.16	141.058			213.505	180.633	178.697	181.342
114.411	183.189	171.129	181.685			1439.44	141.239	1441.68	140.976			231.981	180.197	169.802	181.79
117.832	183.239	174.551	181.734			1440.8	141.355	1444.42	141.047			231.981	180.357	180.75	181.596
129.465	183.023	173.867	181.916			1440.12	141.537	1457.42	140.787			219.664	180.915	179.382	181.8
126.044	183.294	171.129	182.165			1451.75	141.321	1456.05	140.992			231.297	180.699	173.223	182.16
115.095	183.808	188.921	181.751			1465.44	141.039	1460.16	141.02			224.454	181.081	174.592	182.275
125.36	183.636	185.5	182.021			1462.02	141.31	1471.11	140.826			234.034	180.931	171.854	182.524
130.15	183.642	195.764	181.85			1470.91	141.183	1473.85	140.898			230.612	181.202	145.851	183.524
132.203	183.736	195.08	182.032			1478.44	141.1	1480	140.859			216.926	181.804	165.011	183.065
125.36	184.117	184.131	182.546			1480.49	141.194	1488.22	140.753			211.452	182.141	177.329	182.827
133.571	184.012	181.394	182.794			1482.55	141.287	1485.48	141.002			203.24	182.566	175.276	183.053
119.201	184.636	187.553	182.756			1494.18	141.072	1490.27	141.007			210.768	182.483	185.541	182.882
115.095	184.928	210.135	182.186			1501.71	140.989	1480	141.499			211.452	182.621	193.752	182.777
117.148	185.022	199.87	182.678			1500.34	141.193	1494.37	141.195			204.609	183.003	186.909	183.158
133.571	184.652	193.711	183.037			1503.08	141.265	1497.11	141.267			212.821	182.897	192.383	183.142
145.889	184.414	213.556	182.556			1511.97	141.138	1497.8	141.405			208.715	183.19	193.068	183.28
141.099	184.729	215.609	182.65			1516.08	141.165	1506.01	141.3			212.821	183.218	196.489	183.329
140.414	184.911	204.66	183.163			1516.08	141.325	1506.69	141.438			223.085	183.046	188.278	183.755
148.626	184.806	203.292	183.368			1524.97	141.198	1514.9	141.333			227.875	183.051	193.068	183.76
133.571	185.453	233.401	182.555			1534.55	141.048	1518.32	141.382			226.507	183.256	204.701	183.544
132.203	185.657	218.346	183.202			1534.55	141.209	1529.96	141.166			230.612	183.283	220.44	183.196
142.467	185.485	196.448	184.069			1542.08	141.126	1532.01	141.26			228.559	183.51	212.913	183.599
145.204	185.557	192.343	184.362			1549.61	141.042	1541.59	141.111			236.771	183.405	208.122	183.914
152.732	185.475	216.293	183.748			1551.66	141.136	1539.54	141.337			241.561	183.41	208.807	184.052
147.942	185.789	207.397	184.196			1559.19	141.053	1548.43	141.21			234.034	183.813	200.595	184.478
138.361	186.259	195.08	184.754			1566.03	140.993	1553.91	141.194			238.824	183.818	198.542	184.704
140.414	186.353	217.662	184.184			1570.14	141.02	1560.75	141.133			242.245	183.868	206.754	184.599
128.097	186.91	221.768	184.212			1567.4	141.269	1565.54	141.138			236.771	184.205	204.701	184.826
141.783	186.629	221.083	184.394			1574.24	141.208	1566.91	141.254			242.93	184.166	204.017	185.008
152.047	186.457	226.558	184.377			1585.88	140.992	1570.33	141.303			257.3	183.862	205.385	185.124
134.94	187.17	227.926	184.494			1587.93	141.086	1582.65	141.066			257.3	184.023	203.332	185.35
143.836	187.043	212.872	185.14			1593.4	141.069	1582.65	141.226			248.404	184.47	207.438	185.377
136.308	187.446	216.293	185.189			1597.51	141.097	1589.49	141.165			255.931	184.387	213.597	185.338
160.259	186.832	218.346	185.283			1605.04	141.013	1595.65	141.126			249.088	184.768	218.387	185.344
155.469	187.147	232.716	184.979			1608.46	141.063	1599.07	141.176			265.512	184.398	226.598	185.239
158.89	187.197	248.455	184.631			1614.62	141.025	1605.92	141.115			262.09	184.668	217.018	185.708
166.418	187.114	244.349	184.923			1620.09	141.008	1609.34	141.165			253.194	185.116	214.281	185.957
147.257	187.893	227.926	185.614			1623.51	141.057	1612.76	141.215			268.249	184.789	199.911	186.581
158.206	187.699	239.559	185.399			1624.88	141.173	1613.44	141.352			275.776	184.707	207.438	186.498
165.733	187.616	220.399	186.177			1635.83	140.98	1620.97	141.269			273.039	184.955	222.493	186.172
168.47	187.688	230.664	186.006			1640.62	140.985	1631.23	141.098			273.723	185.093	221.124	186.376
157.522	188.201	233.401	186.078			1648.83	140.88	1635.34	141.125			285.356	184.878	200.595	187.2
168.47	188.008	231.348	186.304			1645.41	141.151	1642.87	141.042			281.935	185.148	223.177	186.631
165.049	188.279	234.769	186.354			1657.73	140.913	1642.87	141.203			285.356	185.198	236.179	186.37
156.837	188.704	236.822	186.447			1663.89	140.874	1648.34	141.186			283.988	185.402	229.336	186.752
149.994	189.085	246.402	186.298			1664.57	141.012	1659.29	140.992			286.725	185.474	236.863	186.669
143.151	189.466	240.244	186.657			1667.31	141.084	1664.08	140.998			294.252	185.391	232.757	186.961
151.363	189.361	243.665	186.707			1678.26	140.89	1667.5	141.047			300.411	185.352	232.073	187.144
153.416	189.455	249.824	186.668			1682.36	140.918	1667.5	141.207			292.884	185.755	238.916	187.083
162.312	189.328	242.297	187.072			1685.78	140.968	1676.4	141.08			285.356	186.158	249.18	186.911
149.994	189.886	240.928	187.275			1694.68	140.84	1688.03	140.864			289.462	186.186	242.337	187.293
162.312	189.648	243.665	187.347			1705.63	140.647	1694.19	140.826			299.727	186.014	238.232	187.585
158.206	189.941	261.457	186.933			1707.68	140.74	1694.87	140.963			304.517	186.02	251.918	187.303
161.628	189.99	271.721	186.761			1709.73	140.834	1703.77	140.836			306.57	186.114	253.97	187.397
170.523	189.863	271.037	186.944			1720.68	140.641	1711.3	140.754			297.674	186.561	258.076	187.424
160.943	190.333	265.563	187.28			1725.47	140.646	1715.4	140.781			305.201	186.478	247.127	187.938
147.257	190.935	267.616	187.374			1727.53	140.74	1716.77	140.897			292.199	187.058	243.706	188.209
158.89	190.719	260.773	187.756			1729.58	140.834	1730.46	140.615			298.358	187.019	240.969	188.457
168.47	190.57	274.459	187.473			1737.79	140.728	1735.25	140.62			306.57	186.914	251.918	188.264
175.313	190.509	280.617	187.435			1741.21	140.778	1735.93	140.759			317.518	186.72	266.972	187.938
178.051	190.581	268.3	187.993			1750.79	140.629	1741.41	140.742			317.518	186.881	264.919	188.164
172.576	190.918	285.407	187.6			1756.95	140.59	1749.62	140.636			296.989	187.704	260.813	188.457
181.472	190.791	273.774	188.136			1763.79	140.529	1756.46	140.576			296.989	187.864	240.285	189.28
179.419	191.017	280.617	188.075			1765.85	140.623	1761.94	140.559			310.675	187.582	249.18	189.153
172.576	191.399	279.933	188.257			1767.9	140.717	1772.2	140.387			316.15	187.566	251.233	189.247
189	191.028	276.512	188.528			1772.01	140.744	1775.62	140.437			323.677	187.482	258.076	189.186
195.158	190.989	281.986	188.511			1780.9	140.617	1785.89	140.266			323.677	187.643	259.445	189.302
186.947	191.414	296.356	188.207			1783.64	140.689	1783.83	140.492			315.466	188.068	262.182	189.374
181.472	191.751	294.303	188.434			1787.74	140.716	1792.04	140.387			315.466	188.228	271.078	189.247
187.631	191.713	291.566	188.682			1801.43	140.434	1800.26	140.282			336.679	187.703	273.815	189.318
206.107	191.276	286.092	189.019			1795.96	140.771	1802.99	140.354			344.206	187.62	279.29	189.301
198.58	191.679	281.986	189.312			1807.59	140.555	1805.05	140.447			346.943	187.692	298.45	188.843
187.631	192.193	298.409	188.941			1814.43	140.494	1816	140.254			324.361	188.581	283.395	189.489
184.894	192.441	279.249	189.72			1817.85	140.544	1819.42	140.303			312.728	189.117	269.709	190.091
178.735	192.801	286.092	189.659			1824.7	140.483	1823.52	140.331			344.206	188.26	285.448	189.743
175.998	193.049	299.778	189.378			1828.12	140.533	1829.68	140.292			330.52	188.863	286.817	189.859
187.631	192.833	301.146	189.494			1837.7	140.384	1835.16	140.275			338.047	188.78	286.132	190.041
191.052	192.883	290.882	189.985			1843.17	140.367	1839.26	140.303			344.206	188.741	286.817	190.179
189	193.109	310.726	189.504			1847.28	140.394	1844.05	140.309			349.68	188.724	286.817	190.339
195.842	193.048	320.307	189.355			1849.33	140.488	1847.47	140.358			343.522	189.083	300.503	190.057
211.581	192.7	316.201	189.648			1857.54	140.383	1851.58	140.386			346.259	189.155	304.609	190.085
209.529	192.927	311.411	189.962			1864.39	140.322	1851.58	140.546			353.102	189.094	295.028	190.554
206.791	193.175	307.305	190.255			1869.86	140.305	1865.95	140.242			356.523	189.143	295.713	190.692
202.685	193.468	308.674	190.371			1879.44	140.156	1867.32	140.358			361.998	189.127	305.293	190.543
206.107	193.518	311.411	190.443			1883.55	140.184	1868.69	140.474			366.788	189.132	301.871	190.814
196.527	193.987	317.57	190.404			1891.07	140.101	1877.58	140.346			367.472	189.27	307.346	190.797
202.001	193.971	325.097	190.321			1891.76	140.238	1524.48	151.911			357.208	189.762	308.714	190.913
223.899	193.424	311.411	190.923			1898.6	140.178	686.901	179.125			368.157	189.568	314.873	190.874
213.634	193.915	303.884	191.326			1709.73	146.438	266.741	192.856			379.79	189.353	319.663	190.88
218.424	193.92	327.15	190.735			888.575	173.121	87.4542	198.808			384.58	189.358	321.032	190.995
204.054	194.545	341.52	190.431			336.345	191.119	40.2375	200.493			386.633	189.452	329.243	190.89
202.001	194.771	348.363	190.37			122.844	198.175	22.4457	201.227			387.317	189.59	325.822	191.161
212.95	194.577	345.626	190.619			46.8864	200.788	21.7614	201.41			392.791	189.573	343.614	190.746
209.529	194.848	344.942	190.801			16.7772	201.921	25.1829	201.459			397.581	189.578	344.982	190.862
210.213	194.986	351.1	190.762			15.4087	202.125	3.96961	202.304			392.791	189.893	345.667	191
236.216	194.306	356.575	190.745			26.3575	201.931	-10.4007	202.929			405.109	189.656	330.612	191.646
245.796	194.157	342.889	191.347			24.3046	202.158	-12.4536	203.155			400.319	189.971	323.085	192.05
243.059	194.406	350.416	191.264			5.82845	202.915	-18.6123	203.514			398.95	190.175	321.032	192.276
215.687	195.45	364.786	190.961			-5.12035	203.429	-11.085	203.431			414.005	189.849	334.718	191.994
198.58	196.163	357.943	191.341			15.4087	202.926	12.8655	202.818			414.005	190.009	339.508	192
210.897	195.925	357.943	191.502			7.88139	203.329	26.5515	202.536			419.479	189.992	336.086	192.271
224.583	195.643	365.47	191.419			-7.17326	203.975	20.3928	202.895			424.269	189.998	347.035	192.077
235.532	195.45	368.892	191.468			-7.17326	204.136	6.70681	203.497			424.269	190.158	360.721	191.795
231.426	195.742	370.261	191.584			13.3558	203.632	-10.4007	204.21			419.479	190.473	355.931	192.109
237.585	195.703	379.841	191.434			14.7243	203.748	-10.4007	204.37			420.163	190.611	340.192	192.778
226.636	196.217	372.998	191.816			14.04	203.931	-1.50479	204.243			424.269	190.638	353.194	192.519
234.848	196.112	380.525	191.733			22.9359	203.803	-8.34776	204.624			443.43	190.179	364.143	192.325
248.534	195.83	394.211	191.451			4.45989	204.56	7.39108	204.276			446.851	190.229	358.668	192.662
231.426	196.543	399.001	191.456			5.14419	204.699	-4.24199	204.811			450.272	190.279	359.353	192.8
228.689	196.791	397.633	191.661			14.7243	204.549	-12.4536	205.237			444.114	190.638	362.09	192.871
243.744	196.465	396.264	191.865			34.569	204.068	9.44401	204.69			453.694	190.488	378.513	192.501
247.849	196.493	383.262	192.445			35.2534	204.206	9.44401	204.85			459.853	190.449	379.882	192.617
241.006	196.874	390.79	192.362			31.1475	204.499	8.07544	205.054			461.221	190.565	370.986	193.064
234.163	197.255	409.95	191.903			11.3028	205.3	13.5498	205.038			461.906	190.703	377.829	193.004
256.061	196.708	414.056	191.931			23.6203	205.062	7.39108	205.396			466.696	190.709	382.619	193.009
258.798	196.779	414.74	192.069			14.7243	205.51	-15.8751	206.308			474.907	190.604	398.358	192.661
244.428	197.404	416.109	192.185			15.4087	205.648	-13.1379	206.38			474.223	190.786	390.146	193.086
253.324	197.277	416.109	192.345			2.40699	206.228	-1.50479	206.164			470.802	191.057	395.62	193.07
269.747	196.906	419.53	192.394			-2.38315	206.543	0.548134	206.258			479.697	190.93	392.883	193.318
270.431	197.044	427.742	192.289			3.77554	206.504	1.23241	206.396			485.172	190.912	395.62	193.39
256.745	197.647	426.373	192.494			25.6731	205.956	6.02253	206.401			481.066	191.205	394.936	193.572
258.114	197.762	434.585	192.388			36.6219	205.763	25.8672	205.921			492.699	190.99	406.569	193.356
262.904	197.768	440.743	192.35			22.9359	206.365	11.4969	206.545			488.593	191.282	419.571	193.097
258.798	198.06	446.902	192.311			27.726	206.371	4.65388	206.926			503.648	190.956	416.834	193.345
267.01	197.955	445.534	192.515			24.3046	206.641	1.91668	207.174			508.438	190.961	414.781	193.571
279.327	197.718	433.901	193.051			14.7243	207.111	-6.29492	207.6			509.807	191.077	431.204	193.201
277.958	197.922	433.216	193.233			-7.85754	208	-9.71638	207.87			513.913	191.105	427.783	193.471
262.22	198.59	435.953	193.305			-1.01451	207.94	7.39108	207.478			518.018	191.132	428.467	193.61
269.063	198.53	446.902	193.111			7.88139	207.812	13.5498	207.44			526.914	191.005	427.098	193.814
273.853	198.535	458.535	192.896			-5.80461	208.414	32.0259	207.003			530.336	191.055	430.52	193.863
271.116	198.783	456.482	193.122			-9.91046	208.707	32.0259	207.163			537.179	190.994	438.047	193.781
285.486	198.48	464.01	193.039			-14.0162	209	31.3416	207.345			530.336	191.375	434.625	194.051
288.907	198.529	458.535	193.376			-8.54181	208.983	15.6027	208.013			535.81	191.359	442.837	193.946
279.327	198.999	461.272	193.448			-1.01451	208.9	1.91668	208.616			544.022	191.253	456.523	193.664
273.168	199.358	470.168	193.321			8.56565	208.75	6.70681	208.621			548.127	191.281	455.155	193.869
283.433	199.186	476.327	193.282			21.5674	208.491	15.6027	208.494			549.496	191.397	460.629	193.852
284.801	199.302	485.223	193.155			12.6715	208.938	7.39108	208.919			548.127	191.601	459.945	194.034
267.01	200.037	488.644	193.204			11.3028	209.143	3.28533	209.212			558.392	191.43	468.841	193.907
269.747	200.109	469.484	193.983			1.72269	209.612	2.60104	209.394			559.076	191.568	477.052	193.802
276.59	200.048	487.96	193.547			-3.75171	209.949	15.6027	209.134			573.446	191.264	468.156	194.249
292.329	199.7	491.382	193.596			-8.54181	210.264	21.0771	209.118			566.603	191.645	481.158	193.99
301.909	199.55	496.856	193.579			-0.330215	210.159	1.23241	209.919			567.972	191.76	474.999	194.348
316.279	199.246	501.646	193.585			9.93429	209.987	3.96961	209.991			586.448	191.324	476.368	194.464
300.54	199.915	516.701	193.259			5.14419	210.302	1.23241	210.239			585.764	191.506	476.368	194.625
316.963	199.544	517.385	193.396			14.04	210.175	-10.4007	210.775			580.289	191.843	491.422	194.298
309.436	199.948	507.805	193.866			14.7243	210.313	-15.1908	211.09			585.764	191.826	495.528	194.326
300.54	200.395	516.016	193.761			16.7772	210.407	-22.0337	211.471			589.87	191.854	504.424	194.198
311.489	200.201	518.069	193.855			8.56565	210.832	-16.5594	211.454			594.66	191.859	502.371	194.425
323.122	199.986	526.965	193.727			4.45989	211.125	2.60104	210.995			608.346	191.577	494.844	194.828
319.701	200.257	539.283	193.49			14.7243	210.954	11.4969	210.868			600.819	191.981	490.738	195.121
323.122	200.306	539.967	193.628			27.0418	210.716	6.70681	211.183			610.399	191.831	497.581	195.06
311.489	200.842	530.387	194.097			34.569	210.633	-4.92627	211.719			599.45	192.345	502.371	195.066
316.279	200.847	535.861	194.081			14.04	211.456	4.65388	211.569			612.452	192.085	514.689	194.828
316.963	200.985	542.02	194.042			16.093	211.55	1.91668	211.818			614.504	192.179	532.48	194.413
319.701	201.057	547.494	194.025			16.093	211.71	3.28533	211.934			613.82	192.361	530.428	194.64
317.648	201.284	560.496	193.765			2.40699	212.312	6.70681	211.983			629.559	192.013	534.533	194.667
329.281	201.068	563.917	193.815			1.03834	212.516	-4.92627	212.52			631.612	192.107	519.479	195.313
333.387	201.095	565.286	193.931			16.7772	212.168	2.60104	212.437			636.402	192.112	528.375	195.186
336.808	201.145	565.97	194.069			21.5674	212.174	-6.29492	212.884			640.508	192.14	532.48	195.214
338.861	201.239	579.656	193.787			15.4087	212.532	-4.92627	213			637.086	192.41	543.429	195.02
337.493	201.443	576.235	194.057			5.14419	213.024	12.1812	212.608			640.508	192.46	542.061	195.225
324.491	202.023	588.552	193.82			3.77554	213.228	8.75973	212.878			650.088	192.31	540.008	195.451
336.808	201.785	585.815	194.068			6.51274	213.3	2.60104	213.237			663.774	192.029	554.378	195.147
361.443	201.15	585.815	194.229			10.6186	213.328	10.8126	213.132			668.564	192.034	555.747	195.263
358.706	201.399	586.499	194.367			-0.330215	213.841	7.39108	213.402			661.037	192.437	566.011	195.091
362.812	201.426	600.185	194.084			-3.06741	214.09	-10.4007	214.137			671.301	192.266	572.854	195.031
362.812	201.586	601.554	194.2			6.51274	213.941	4.65388	213.811			668.564	192.515	583.119	194.859
358.706	201.879	611.134	194.051			7.88139	214.056	10.8126	213.772			682.934	192.21	579.697	195.13
360.074	201.995	609.765	194.255			8.56565	214.194	-6.29492	214.485			693.199	192.039	593.383	194.848
384.709	201.359	607.713	194.482			11.9871	214.244	-1.50479	214.491			698.673	192.023	581.75	195.383
384.025	201.542	607.028	194.664			18.8302	214.183	11.4969	214.231			697.989	192.205	583.803	195.477
380.603	201.812	618.661	194.448			-4.43606	215.095	8.75973	214.479			704.148	192.166	596.12	195.24
389.499	201.685	618.661	194.609			2.40699	215.034	16.287	214.397			710.991	192.104	608.438	195.002
378.55	202.199	627.557	194.481			6.51274	215.061	17.6556	214.512			717.834	192.044	604.332	195.295
383.341	202.204	634.4	194.42			9.24994	215.133	1.91668	215.181			732.888	191.718	606.385	195.389
386.762	202.254	637.137	194.492			5.82845	215.404	6.02253	215.208			728.782	192.01	613.912	195.305
395.658	202.127	650.823	194.21			3.77554	215.63	9.44401	215.258			735.626	191.95	627.598	195.023
393.605	202.353	647.402	194.481			5.14419	215.746	6.70681	215.506			743.153	191.867	615.965	195.56
382.656	202.867	664.509	194.088			13.3558	215.641	11.4969	215.512			747.259	191.894	619.386	195.609
379.919	203.115	654.929	194.558			7.88139	215.978	10.8126	215.694			748.627	192.01	630.335	195.416
393.605	202.833	654.245	194.74			-3.06741	216.492	1.23241	216.164			749.996	192.126	636.494	195.377
408.66	202.507	669.3	194.414			3.77554	216.431	-9.03212	216.655			754.786	192.131	634.441	195.603
412.766	202.535	674.09	194.419			-9.22611	217.011	-1.50479	216.572			767.788	191.871	647.443	195.343
411.397	202.739	680.248	194.381			-24.2807	217.657	-2.18907	216.754			769.84	191.965	650.18	195.415
408.66	202.987	686.407	194.342			-18.8063	217.641	-0.820516	216.871			774.631	191.97	645.39	195.73
421.661	202.728	696.672	194.17			-4.43606	217.337	-1.50479	217.052			778.736	191.998	651.549	195.691
423.714	202.821	688.46	194.596			18.1459	216.767	-2.18907	217.235			782.842	192.025	667.287	195.342
412.081	203.357	704.883	194.225			24.3046	216.728	-3.55772	217.439			797.897	191.699	663.866	195.613
416.187	203.385	702.83	194.452			16.093	217.154	-6.97919	217.71			797.213	191.882	664.55	195.752
438.085	202.838	701.462	194.656			5.14419	217.667	1.91668	217.582			798.581	191.997	674.815	195.58
446.98	202.711	707.62	194.617			11.3028	217.629	6.70681	217.588			796.528	192.224	678.921	195.607
429.189	203.445	722.675	194.291			12.6715	217.745	1.23241	217.925			807.477	192.031	671.393	196.011
441.506	203.207	732.255	194.141			22.2516	217.595	-8.34776	218.395			820.479	191.77	683.711	195.773
444.928	203.257	730.202	194.368			23.6203	217.711	-15.1908	218.776			823.216	191.842	691.922	195.668
436.032	203.705	738.414	194.263			1.03834	218.601	-2.18907	218.516			819.11	192.135	692.606	195.806
443.559	203.621	739.782	194.379			1.03834	218.761	6.02253	218.411			822.532	192.185	700.818	195.701
449.718	203.583	735.677	194.672			-7.85754	219.208	-5.61056	218.947			830.059	192.102	694.659	196.06
459.982	203.412	735.677	194.832			-6.48891	219.324	-6.97919	219.151			832.112	192.196	702.187	195.977
458.614	203.616	752.784	194.439			7.88139	219.02	13.5498	218.648			837.586	192.179	711.083	195.849
466.825	203.511	757.574	194.445			11.3028	219.07	8.75973	218.963			854.009	191.809	711.083	196.01
462.035	203.826	764.417	194.384			-1.01451	219.627	14.9184	218.924			848.535	192.145	711.767	196.148
459.298	204.074	759.627	194.698			9.93429	219.434	3.96961	219.438			856.746	192.04	713.135	196.264
475.721	203.704	769.207	194.549			5.82845	219.727	6.70681	219.51			856.062	192.223	721.347	196.159
475.037	203.886	774.682	194.532			25.6731	219.246	6.70681	219.67			864.958	192.095	722.716	196.274
472.3	204.134	784.946	194.361			28.4103	219.318	-2.18907	220.117			868.38	192.145	732.98	196.103
477.09	204.14	778.103	194.742			39.3591	219.124	-6.97919	220.432			872.485	192.172	729.559	196.374
488.038	203.946	778.788	194.88			39.3591	219.284	-10.4007	220.702			874.538	192.266	750.772	195.848
485.986	204.173	787.683	194.753			20.8831	220.041	-0.820516	220.553			887.54	192.006	740.507	196.34
488.038	204.267	789.736	194.847			20.1987	220.223	-6.29492	220.89			884.803	192.255	752.825	196.103
498.987	204.073	791.105	194.963			-3.06741	221.135	1.91668	220.785			890.277	192.238	759.668	196.041
501.724	204.145	803.422	194.725			-14.0162	221.649	-2.18907	221.078			890.962	192.376	763.089	196.091
512.673	203.951	812.318	194.598			-14.0162	221.809	0.548134	221.149			900.542	192.227	760.352	196.34
516.095	204.001	813.687	194.714			1.72269	221.46	-15.1908	221.818			908.069	192.144	772.67	196.102
507.199	204.448	821.214	194.631			8.56565	221.4	-35.7197	222.641			908.069	192.304	778.144	196.085
513.358	204.409	826.688	194.614			16.093	221.317	-22.718	222.381			914.912	192.243	780.197	196.179
516.779	204.459	835.584	194.487			9.93429	221.676	-7.66347	222.055			913.544	192.447	779.512	196.361
529.781	204.199	834.216	194.691			9.93429	221.836	13.5498	221.53			923.124	192.298	792.514	196.102
529.096	204.382	834.216	194.851			-7.85754	222.571	8.75973	221.845			927.229	192.325	787.724	196.416
531.834	204.454	845.165	194.658			-0.330215	222.487	-2.87336	222.381			929.282	192.419	786.356	196.621
537.992	204.414	839.006	195.017			11.3028	222.272	-14.5065	222.917			935.441	192.381	808.937	196.051
541.414	204.464	852.008	194.757			14.04	222.343	-0.820516	222.635			941.6	192.342	804.832	196.344
534.571	204.845	860.219	194.652			2.40699	222.879	-0.820516	222.795			951.18	192.192	806.884	196.438
537.992	204.895	866.378	194.613			-15.3848	223.614	6.02253	222.734			954.601	192.242	819.886	196.178
548.257	204.723	869.799	194.662			0.354045	223.266	8.07544	222.828			961.444	192.181	819.886	196.338
559.206	204.529	869.115	194.845			-0.330215	223.448	14.9184	222.767			968.972	192.098	829.466	196.189
566.733	204.447	878.011	194.717			0.354045	223.586	17.6556	222.839			966.919	192.325	832.204	196.261
570.154	204.497	883.485	194.701			8.56565	223.481	8.75973	223.286			974.446	192.241	830.151	196.487
568.786	204.701	886.907	194.751			5.14419	223.752	14.2341	223.269			981.973	192.158	849.311	196.028
563.311	205.038	893.066	194.711			1.72269	224.022	8.75973	223.606			986.079	192.186	843.152	196.387
572.207	204.911	893.75	194.85			3.09125	224.138	-0.136156	224.054			986.079	192.346	845.89	196.459
585.209	204.651	899.909	194.811			7.19709	224.166	12.1812	223.816			988.816	192.418	859.576	196.177
583.84	204.855	903.33	194.86			12.6715	224.149	24.4986	223.578			994.291	192.401	867.103	196.094
574.26	205.325	908.804	194.844			8.56565	224.442	14.9184	224.048			1003.19	192.274	871.893	196.099
581.103	205.263	921.122	194.606			-5.12035	225.044	20.3928	224.031			1001.82	192.478	869.156	196.348
603.685	204.694	926.596	194.589			-1.01451	225.071	-0.136156	224.855			1010.03	192.373	874.63	196.331
610.528	204.634	923.859	194.838			-0.330215	225.21	6.70681	224.793			1018.24	192.268	878.736	196.359
602.316	205.059	926.596	194.909			1.72269	225.303	-1.50479	225.219			1023.72	192.251	879.42	196.497
605.054	205.131	932.755	194.871			4.45989	225.375	3.28533	225.224			1025.77	192.345	899.265	196.016
610.528	205.114	935.492	194.942			-1.69886	225.734	-13.1379	225.915			1038.77	192.085	900.634	196.132
618.74	205.009	938.914	194.992			1.03834	225.805	-27.5081	226.539			1033.3	192.422	895.843	196.447
626.267	204.926	943.704	194.997			15.4087	225.502	-16.5594	226.346			1040.14	192.361	899.949	196.474
631.057	204.931	951.915	194.892			31.8318	225.131	-26.1396	226.815			1043.56	192.411	916.373	196.104
631.057	205.091	953.968	194.986			22.2516	225.601	-11.7693	226.511			1051.09	192.328	923.9	196.021
637.216	205.052	965.601	194.77			18.1459	225.894	-4.92627	226.45			1053.82	192.399	923.9	196.181
636.531	205.235	971.76	194.732			12.6715	226.23	9.44401	226.146			1061.35	192.316	930.743	196.12
641.322	205.24	977.234	194.715			-13.3319	227.23	12.1812	226.218			1069.56	192.211	929.374	196.324
645.427	205.268	985.446	194.61			-16.7534	227.501	5.33824	226.599			1070.93	192.327	934.848	196.308
657.745	205.03	974.497	195.123			0.354045	227.109	21.0771	226.251			1070.25	192.509	941.692	196.247
658.429	205.168	987.499	194.864			9.24994	226.982	8.75973	226.809			1081.2	192.316	951.272	196.097
658.429	205.328	997.079	194.714			6.51274	227.23	5.33824	227.079			1087.36	192.277	951.956	196.235
668.694	205.157	1001.18	194.741			1.72269	227.544	1.23241	227.372			1090.78	192.327	958.115	196.197
668.694	205.317	999.816	194.946			7.19709	227.528	-0.820516	227.599			1094.2	192.376	968.379	196.025
672.799	205.344	1005.97	194.907			11.9871	227.534	-10.4007	228.068			1103.09	192.249	971.801	196.075
683.064	205.173	1016.92	194.714			4.45989	227.937	-15.1908	228.383			1109.94	192.188	976.591	196.08
688.538	205.156	1017.61	194.852			7.88139	227.986	-9.71638	228.366			1115.41	192.171	979.328	196.152
701.54	204.896	1031.98	194.547			14.04	227.947	-4.24199	228.349			1124.99	192.022	977.275	196.378
701.54	205.057	1031.29	194.73			-5.80461	228.749	8.07544	228.112			1124.99	192.182	986.171	196.251
703.593	205.15	1037.45	194.691			-2.38315	228.798	9.44401	228.228			1133.89	192.055	986.171	196.411
707.014	205.2	1042.24	194.696			16.093	228.361	5.33824	228.52			1135.94	192.149	996.435	196.24
708.383	205.316	1032.66	195.166			6.51274	228.831	19.7085	228.216			1146.21	191.977	1001.23	196.245
716.594	205.211	1049.77	194.774			-11.9633	229.588	36.1317	227.846			1153.05	191.916	1001.91	196.383
720.016	205.26	1056.61	194.712			-11.9633	229.748	16.9713	228.625			1158.52	191.9	1010.81	196.256
717.963	205.487	1060.03	194.762			6.51274	229.311	9.44401	229.028			1166.05	191.817	1015.6	196.261
728.228	205.315	1070.3	194.591			9.93429	229.361	14.2341	229.034			1169.47	191.866	1014.91	196.443
731.649	205.365	1069.61	194.773			1.72269	229.786	15.6027	229.149			1173.58	191.894	1012.17	196.692
739.176	205.282	1075.09	194.756			11.3028	229.637	14.9184	229.332			1185.89	191.656	1022.44	196.52
738.492	205.464	1084.67	194.607			3.09125	230.062	9.44401	229.669			1187.95	191.75	1027.23	196.526
741.914	205.514	1091.51	194.546			18.8302	229.714	-3.55772	230.249			1183.84	192.042	1041.6	196.222
750.125	205.409	1094.25	194.618			9.93429	230.162	3.28533	230.188			1196.84	191.783	1042.28	196.36
764.496	205.104	1095.62	194.734			3.77554	230.521	18.3399	229.862			1203	191.744	1047.07	196.365
759.021	205.442	1097.67	194.827			11.9871	230.415	-0.136156	230.618			1209.16	191.705	1049.13	196.459
760.39	205.558	1107.94	194.656			-0.330215	230.973	-9.03212	231.066			1211.21	191.799	1053.92	196.464
763.127	205.629	1108.62	194.794			-7.85754	231.377	-9.71638	231.249			1217.37	191.76	1072.39	196.028
763.811	205.767	1114.78	194.755			-3.06741	231.382	-13.1379	231.519			1211.21	192.119	1066.92	196.365
769.286	205.751	1122.99	194.65			-7.85754	231.697	-7.66347	231.502			1225.58	191.815	1076.5	196.215
772.023	205.822	1116.83	195.009			-4.43606	231.746	-14.5065	231.884			1236.53	191.622	1080.6	196.243
782.972	205.629	896.487	202.286			2.40699	231.686	-27.5081	232.463			1228.32	192.047	1088.82	196.138
782.287	205.811	422.267	217.763			3.77554	231.801	-22.718	232.469			1232.43	192.074	1099.08	195.967
787.762	205.794	157.443	226.478			4.45989	231.94	-0.820516	231.922			1242.01	191.925	1098.4	196.149
787.762	205.954	57.5356	229.865			5.14419	232.078	5.33824	231.883			1247.48	191.908	1100.45	196.242
796.658	205.827	22.6363	231.152			6.51274	232.193	2.60104	232.131			1245.43	192.135	1107.29	196.181
807.606	205.634	6.21312	231.842			-2.38315	232.641	12.8655	231.96			1263.9	191.698	1112.77	196.165
802.132	205.971	6.21312	232.003			-2.38315	232.801	10.8126	232.186			1263.9	191.858	1123.72	195.971
814.449	205.733	-8.84142	232.649			-5.80461	233.071	8.75973	232.413			1267.33	191.908	1125.77	196.065
817.871	205.782	-2.68274	232.61			-4.43606	233.187	10.1283	232.529			1268.01	192.046	1137.4	195.849
828.82	205.589	-3.36702	232.793			17.4615	232.64	10.1283	232.689			1271.43	192.096	1140.82	195.899
821.977	205.97	-6.78851	233.063			18.8302	232.756	-0.820516	233.203			1278.96	192.013	1146.98	195.86
821.977	206.13	-10.21	233.334			19.5144	232.894	-3.55772	233.452			1284.43	191.996	1149.72	195.932
838.4	205.76	2.79166	233.074			12.6715	233.275	-6.29492	233.7			1286.49	192.09	1157.25	195.849
837.715	205.942	-12.2629	233.72			22.2516	233.126	1.91668	233.595			1302.91	191.719	1157.25	196.009
845.927	205.837	-26.6332	234.345			20.8831	233.331	2.60104	233.733			1298.8	192.012	1161.35	196.037
854.823	205.71	-10.8943	233.996			4.45989	234.021	8.07544	233.716			1307.02	191.907	1163.4	196.13
858.929	205.738	13.7405	233.36			14.04	233.872	8.07544	233.876			1309.07	192.001	1166.14	196.202
861.666	205.809	21.2678	233.278			29.0946	233.546	-0.820516	234.324			1311.12	192.094	1173.67	196.119
865.772	205.837	8.26606	233.858			20.8831	233.971	3.28533	234.351			1322.07	191.901	1175.04	196.235
865.772	205.997	2.79166	234.195			22.9359	234.065	19.0242	234.003			1325.49	191.95	1175.72	196.373
869.193	206.046	15.7934	233.935			18.8302	234.357	-4.92627	234.937			1327.54	192.044	1184.62	196.246
878.089	205.919	14.4247	234.139			11.9871	234.738	-6.97919	235.163			1335.76	191.939	1185.3	196.384
872.615	206.256	-0.629823	234.786			2.40699	235.208	2.60104	235.014			1337.81	192.033	1185.3	196.544
880.826	206.151	1.42309	234.879			20.8831	234.771	12.8655	234.842			1340.55	192.105	1192.15	196.483
889.038	206.046	25.3735	234.266			19.5144	234.976	17.6556	234.848			1348.07	192.022	1193.51	196.599
894.512	206.029	4.84457	235.089			-4.43606	235.909	14.2341	235.118			1352.86	192.027	1205.15	196.383
902.724	205.924	-6.10422	235.602			-4.43606	236.069	14.9184	235.256			1358.34	192.01	1208.57	196.433
904.093	206.04	-17.053	236.116			11.9871	235.699	6.70681	235.682			1365.18	191.95	1213.36	196.438
904.777	206.178	-15.6844	236.233			24.9888	235.439	6.02253	235.864			1371.34	191.911	1212.67	196.62
910.251	206.161	5.52886	235.707			29.0946	235.467	3.96961	236.09			1371.34	192.071	1217.46	196.626
924.622	205.857	14.4247	235.58			32.5162	235.516	0.548134	236.361			1381.6	191.899	1231.15	196.344
921.884	206.106	24.005	235.431			8.56565	236.45	1.23241	236.499			1393.24	191.684	1230.47	196.526
928.043	206.067	14.4247	235.9			4.45989	236.743	-17.928	237.278			1397.34	191.711	1238.68	196.421
927.359	206.249	13.7405	236.083			13.3558	236.616	-16.5594	237.394			1391.18	192.07	1241.41	196.493
941.045	205.967	3.47592	236.574			16.093	236.687	9.44401	236.714			1405.55	191.766	1246.21	196.498
943.098	206.061	0.738747	236.823			7.19709	237.135	21.7614	236.476			1408.98	191.816	1247.57	196.614
949.941	206	-0.629823	237.027			2.40699	237.45	3.28533	237.233			1420.61	191.6	1252.36	196.619
952.678	206.072	0.738747	237.143			11.3028	237.322	-14.5065	237.968			1420.61	191.76	1255.1	196.691
953.362	206.21	-3.36702	237.436			5.14419	237.681	-9.03212	237.951			1429.51	191.633	1266.05	196.498
960.205	206.149	11.6875	237.11			-12.6477	238.416	-15.1908	238.31			1434.98	191.616	1264	196.724
957.468	206.398	6.21312	237.446			6.51274	237.957	-13.1379	238.404			1439.09	191.644	1270.84	196.663
971.154	206.115	-0.629823	237.828			7.19709	238.095	-0.820516	238.166			1445.93	191.583	1285.21	196.359
973.207	206.209	-23.896	238.739			5.82845	238.3	3.96961	238.172			1452.09	191.544	1284.53	196.541
983.471	206.038	-10.21	238.457			16.7772	238.106	-0.820516	238.487			1451.4	191.726	1292.05	196.458
984.156	206.176	4.84457	238.131			7.88139	238.554	-6.29492	238.824			1461.67	191.555	1297.53	196.441
986.893	206.248	-6.10422	238.645			19.5144	238.338	-5.61056	238.962			1457.56	191.848	1298.21	196.58
997.842	206.054	-5.41994	238.783			21.5674	238.432	10.1283	238.614			1467.83	191.676	1309.16	196.386
1001.26	206.104	-13.6315	239.208			7.19709	239.056	3.28533	238.994			1471.25	191.726	1316.69	196.303
1004.68	206.154	-6.78851	239.147			-3.75171	239.57	-2.18907	239.332			1482.2	191.532	1320.11	196.352
1007.42	206.225	8.26606	238.821			1.72269	239.553	-0.136156	239.426			1489.04	191.472	1329.69	196.203
1016.32	206.098	5.52886	239.07			5.14419	239.602	-5.61056	239.762			1489.72	191.609	1335.16	196.186
1019.74	206.147	8.26606	239.141			-7.17326	240.161	-12.4536	240.144			1498.62	191.482	1332.43	196.435
1023.85	206.175	8.95032	239.279			4.45989	239.945	5.33824	239.729			1499.99	191.598	1340.64	196.33
1027.95	206.202	23.3207	238.975			7.88139	239.995	6.02253	239.867			1512.31	191.36	1336.53	196.623
1028.64	206.341	30.8479	238.892			-5.80461	240.597	-4.92627	240.381			1509.57	191.609	1338.59	196.717
1036.16	206.258	20.5835	239.384			2.40699	240.492	16.287	239.855			1520.52	191.415	1345.43	196.655
1040.27	206.285	13.0562	239.787			14.04	240.276	23.13	239.795			1525.99	191.399	1357.06	196.44
1051.22	206.092	11.0033	240.013			-6.48891	241.099	29.973	239.734			1523.25	191.647	1361.85	196.445
1058.06	206.031	19.8991	239.886			-9.91046	241.37	14.2341	240.402			1534.2	191.453	1369.38	196.362
1054.64	206.301	9.63469	240.378			-2.38315	241.287	-4.92627	241.181			1535.57	191.57	1378.27	196.235
1051.22	206.572	15.1091	240.361			11.9871	240.983	-22.0337	241.894			1544.47	191.443	1376.22	196.462
1062.85	206.356	19.2149	240.389			-2.38315	241.607	-7.66347	241.59			1550.63	191.403	1385.8	196.312
1066.96	206.384	14.4247	240.703			3.77554	241.568	7.39108	241.264			1553.36	191.475	1389.22	196.362
1072.43	206.367	-4.05131	241.461			2.40699	241.773	16.9713	241.115			1560.89	191.392	1394.01	196.367
1079.27	206.306	-15.6844	241.996			-8.54181	242.286	-0.136156	241.827			1564.31	191.442	1398.12	196.395
1077.22	206.532	4.84457	241.493			-11.279	242.535	-3.55772	242.098			1563.63	191.624	1409.07	196.201
1089.54	206.295	9.63469	241.499			-1.01451	242.363	2.60104	242.059			1574.58	191.43	1414.54	196.184
1093.64	206.323	10.319	241.637			1.72269	242.435	1.23241	242.263			1581.42	191.369	1413.17	196.388
1095.7	206.416	-9.52571	242.438			12.6715	242.241	-5.61056	242.644			1586.21	191.375	1426.18	196.129
1099.8	206.444	-11.5786	242.664			5.82845	242.622	3.28533	242.517			1595.11	191.248	1433.7	196.046
1108.7	206.317	-16.3687	242.979			-8.54181	243.247	7.39108	242.545			1594.42	191.43	1433.02	196.228
1110.75	206.41	-1.31411	242.653			-11.279	243.495	21.0771	242.263			1603.32	191.303	1442.6	196.079
1116.91	206.371	-6.78851	242.99			7.88139	243.037	20.3928	242.445			1606.05	191.374	1450.81	195.973
1125.12	206.266	-12.9472	243.349			6.51274	243.241	17.6556	242.694			1610.84	191.38	1463.13	195.736
1136.07	206.073	-12.9472	243.509			6.51274	243.401	21.0771	242.743			1618.37	191.296	1470.66	195.653
1129.91	206.432	-4.73558	243.404			-1.01451	243.804	6.02253	243.39			1623.85	191.28	1476.13	195.636
1134.7	206.437	13.7405	242.967			-10.5947	244.274	2.60104	243.66			1625.9	191.374	1476.13	195.796
1147.7	206.177	21.2678	242.884			-5.12035	244.257	-0.136156	243.909			1637.53	191.158	1480.24	195.824
1149.07	206.294	16.4777	243.199			-5.80461	244.439	-9.03212	244.356			1643.69	191.119	1486.39	195.785
1155.91	206.232	9.63469	243.58			-1.01451	244.445	-9.71638	244.538			1645.74	191.213	1497.34	195.591
1164.13	206.127	8.26606	243.785			-7.85754	244.826	6.70681	244.168			1649.17	191.263	1498.03	195.729
1160.02	206.42	5.52886	244.033			-1.01451	244.765	25.8672	243.709			1657.38	191.158	1504.19	195.691
1175.76	206.072	2.79166	244.282			-3.75171	245.014	-0.820516	244.731			1662.85	191.141	1513.77	195.541
1175.76	206.232	-0.629823	244.552			-0.330215	245.063	-9.03212	245.157			1662.17	191.323	1524.03	195.37
1183.97	206.127	-1.31411	244.734			13.3558	244.781	-2.18907	245.096			1671.06	191.196	1519.92	195.663
1193.55	205.977	-12.2629	245.248			11.9871	244.985	7.39108	244.947			1588.95	194.008	1522.66	195.734
1194.24	206.116	-8.84142	245.298			9.24994	245.234	3.96961	245.217			906.016	216.227	1528.82	195.695
1196.97	206.187	3.47592	245.06			10.6186	245.35	-12.4536	245.908			355.839	234.158	1532.93	195.723
1205.18	206.082	0.0544569	245.331			5.14419	245.686	-11.085	246.024			141.653	241.236	1541.14	195.617
1209.29	206.11	11.6875	245.115			-0.330215	246.024	-19.9808	246.471			39.6928	244.689	1548.67	195.535
1209.97	206.248	6.21312	245.452			9.93429	245.852	-0.820516	246.012			0.687686	246.109	1554.82	195.496
1213.4	206.297	1.42309	245.767			0.354045	246.322	-0.820516	246.172			10.9522	245.938	1558.25	195.545
1220.24	206.236	-8.84142	246.258			-3.06741	246.593	3.28533	246.2			16.4266	245.921	1558.25	195.706
1219.55	206.419	-2.68274	246.22			-17.4377	247.216	-6.97919	246.692			23.2696	245.86	1571.93	195.423
1220.24	206.556	-7.47278	246.534			-15.3848	247.31	-15.1908	247.117			10.2679	246.44	1577.41	195.407
1232.56	206.319	9.63469	246.142			-18.8063	247.581	-22.0337	247.498			-1.36521	246.976	1571.25	195.766
1245.56	206.059	14.4247	246.147			-2.38315	247.211	-4.24199	247.083			-4.10241	247.224	1579.46	195.661
1240.08	206.396	-10.21	247.103			12.6715	246.885	-8.34776	247.376			5.47779	247.075	1584.93	195.644
1250.35	206.225	-1.99845	246.998			9.93429	247.133	7.39108	247.028			15.058	246.926	1589.04	195.672
1255.82	206.208	17.1619	246.539			22.9359	246.873	14.9184	246.945			9.58359	247.263	1591.78	195.743
1259.93	206.235	6.21312	247.053			22.2516	247.055	-3.55772	247.702			-5.47101	247.909	1598.62	195.682
1266.77	206.175	1.42309	247.368			22.9359	247.194	-2.18907	247.818			-10.9454	248.246	1596.57	195.909
1274.98	206.069	-8.84142	247.86			25.6731	247.265	12.1812	247.514			-6.83961	248.274	1597.25	196.047
1277.72	206.141	-4.05131	247.865			30.4632	247.271	16.9713	247.519			4.79349	248.058	1605.46	195.942
1286.62	206.014	1.42309	247.848			18.8302	247.806	-0.820516	248.254			-11.6297	248.748	1606.15	196.08
1289.35	206.086	-8.84142	248.34			0.354045	248.563	1.91668	248.326			-9.57671	248.842	1618.46	195.842
1292.09	206.157	-4.05131	248.345			-3.06741	248.834	8.07544	248.287			-4.78671	248.848	1621.89	195.892
1301.67	206.008	0.0544569	248.373			24.9888	248.088	20.3928	248.049			4.10919	248.72	1632.15	195.72
1308.51	205.947	5.52886	248.356			25.6731	248.226	21.0771	248.187			8.89939	248.726	1625.99	196.079
1304.41	206.24	4.84457	248.538			5.82845	249.027	6.02253	248.834			3.42499	249.063	1635.57	195.93
1309.2	206.245	-3.36702	248.964			1.03834	249.342	8.75973	248.905			-8.20821	249.599	1636.26	196.068
1318.78	206.096	-3.36702	249.123			7.88139	249.281	6.02253	249.154			1.37199	249.45	1640.36	196.095
1326.99	205.991	9.63469	248.864			15.4087	249.198	10.8126	249.159			3.42499	249.543	1651.99	195.88
1336.57	205.842	7.58177	249.09			14.7243	249.38	4.65388	249.518			17.7952	249.239	1658.84	195.819
1336.57	206.002	2.79166	249.405			19.5144	249.386	6.70681	249.612			16.4266	249.444	1668.42	195.67
1344.1	205.918	-5.41994	249.831			10.6186	249.833	-9.03212	250.281			6.16209	249.935	1669.1	195.807
1342.73	206.123	-17.7373	250.388			11.3028	249.971	-27.5081	251.037			-9.57671	250.604	1405.65	204.477
1351.62	205.996	2.10738	249.908			18.1459	249.91	6.02253	250.114			-8.89251	250.742	678.236	228.133
1350.94	206.178	7.58177	249.891			14.04	250.203	16.9713	249.921			-16.4197	251.145	261.498	241.753
1359.15	206.073	5.52886	250.117			16.7772	250.275	16.287	250.103			-23.947	251.548	87.6857	247.527
1367.36	205.968	2.79166	250.366			24.9888	250.169	3.96961	250.661			-17.7884	251.51	36.3632	249.345
1368.73	206.084	4.84457	250.46			9.24994	250.838	-9.71638	251.264			-11.6297	251.47	17.2028	250.124
1370.78	206.178	0.0544569	250.774			9.24994	250.998	-13.8222	251.556			-4.78671	251.41	10.3598	250.505
1385.84	205.851	0.738747	250.912			7.88139	251.202	-21.3495	251.959			1.37199	251.371	2.83249	250.908
1389.95	205.879	8.26606	250.829			-7.85754	251.871	-22.0337	252.142			-6.15531	251.774	-1.95761	251.223
1390.63	206.017	12.3719	250.857			-1.01451	251.81	-4.24199	251.727			-12.314	252.133	4.88539	251.163
1386.52	206.31	3.47592	251.304			0.354045	251.925	0.548134	251.733			-5.47101	252.072	8.99119	251.19
1400.21	206.028	-2.68274	251.663			0.354045	252.086	-2.87336	252.003			-2.73381	252.144	8.99119	251.35
1398.84	206.232	5.52886	251.558			-0.330215	252.268	8.75973	251.787			1.37199	252.171	16.5185	251.267
1405.68	206.171	13.0562	251.475			16.7772	251.876	8.07544	251.97			6.16209	252.177	17.2028	251.405
1416.63	205.978	0.0544569	252.055			20.1987	251.925	8.75973	252.107			-4.78671	252.691	14.4656	251.653
1418	206.094	-16.3687	252.746			14.7243	252.262	12.8655	252.135			-13.6826	253.138	8.30689	252.012
1424.16	206.055	-1.99845	252.441			17.4615	252.334	8.75973	252.428			-18.4726	253.453	6.93829	252.217
1434.42	205.883	15.7934	252.027			12.6715	252.649	0.548134	252.853			-19.157	253.635	4.88539	252.443
1434.42	206.043	26.0579	251.856			14.7243	252.742	3.96961	252.903			-17.1041	253.729	17.2028	252.205
1434.42	206.204	33.5851	251.773			5.14419	253.212	10.8126	252.842			-17.7884	253.911	25.4144	252.1
1450.85	205.833	12.3719	252.618			-7.85754	253.792	4.65388	253.201			-5.47101	253.673	30.8888	252.084
1451.53	205.971	17.1619	252.624			6.51274	253.488	11.4969	253.14			-21.2099	254.341	15.8342	252.73
1455.64	205.999	23.3207	252.585			16.7772	253.317	9.44401	253.367			-28.7372	254.745	6.93829	253.178
1460.43	206.004	16.4777	252.966			14.7243	253.543	-3.55772	253.946			-25.3157	254.795	-4.01051	253.691
1470.01	205.855	4.16029	253.524			13.3558	253.747	1.23241	253.952			-20.5255	254.8	-5.37901	253.895
1470.01	206.015	17.1619	253.264			-0.330215	254.349	1.91668	254.09			-4.78671	254.452	-0.589013	253.901
1482.33	205.777	18.5306	253.38			8.56565	254.222	-0.136156	254.316			10.9522	254.103	-4.01051	254.171
1481.64	205.96	21.9521	253.429			11.9871	254.272	-8.34776	254.742			4.79349	254.462	14.4656	253.735
1483.01	206.075	-0.629823	254.319			0.354045	254.807	1.23241	254.593			7.53069	254.534	39.7847	253.077
1491.22	205.97	7.58177	254.214			2.40699	254.901	-10.4007	255.128			9.58359	254.628	32.9417	253.458
1491.91	206.108	7.58177	254.374			9.24994	254.84	6.02253	254.758			9.58359	254.788	4.88539	254.525
1496.01	206.136	-5.41994	254.954			7.19709	255.067	-4.92627	255.272			20.5324	254.595	2.14829	254.773
1506.96	205.942	-10.8943	255.291			20.1987	254.807	0.548134	255.255			15.7423	254.909	8.99119	254.712
1515.17	205.837	-14.3158	255.561			4.45989	255.476	2.60104	255.349			1.37199	255.534	18.5715	254.563
1513.8	206.041	-17.053	255.81			11.3028	255.414	-2.87336	255.685			-8.20821	256.003	4.20119	255.187
1522.02	205.936	-7.47278	255.66			12.6715	255.53	-7.66347	256.001			-15.7355	256.406	15.8342	254.971
1524.75	206.008	-4.05131	255.71			-1.01451	256.132	-10.4007	256.249			6.16209	255.859	0.0953871	255.64
1526.81	206.102	1.42309	255.694			-1.01451	256.293	-7.66347	256.321			-3.41811	256.329	13.7813	255.358
1537.07	205.93	3.47592	255.787			15.4087	255.922	-1.50479	256.282			4.79349	256.224	13.0971	255.54
1535.02	206.157	-9.52571	256.367			27.0418	255.706	8.75973	256.111			-2.73381	256.627	-6.06341	256.319
1537.75	206.228	-10.21	256.55			35.2534	255.601	12.1812	256.16			13.6894	256.257	1.46389	256.236
1546.65	206.101	7.58177	256.135			13.3558	256.469	14.2341	256.254			17.7952	256.284	10.3598	256.109
1554.18	206.019	13.7405	256.096			2.40699	256.983	14.9184	256.392			9.58359	256.71	24.0459	255.827
1562.39	205.913	14.4247	256.234			0.354045	257.209	-0.136156	257.038			-1.36521	257.223	8.30689	256.496
1561.7	206.096	17.8463	256.284			-1.01451	257.413	0.548134	257.176			-8.89251	257.626	-13.5907	257.363
1571.28	205.946	19.2149	256.4			11.9871	257.154	10.1283	257.027			8.21499	257.234	-5.37901	257.258
1576.07	205.951	6.89749	256.957			5.14419	257.535	5.33824	257.342			7.53069	257.416	6.25399	257.042
1584.29	205.847	-3.36702	257.449			10.6186	257.518	-2.87336	257.767			7.53069	257.576	-0.589013	257.423
1581.55	206.095	-17.7373	258.074			17.4615	257.457	3.28533	257.729			-2.04941	258.046	6.25399	257.362
1594.55	205.835	-16.3687	258.189			6.51274	257.971	9.44401	257.69			4.79349	257.985	0.779687	257.699
1596.6	205.929	-7.47278	258.062			1.03834	258.308	8.75973	257.872			-6.15531	258.499	0.0953871	257.881
1602.76	205.89	-1.31411	258.024			-5.12035	258.667	15.6027	257.811			-2.04941	258.526	-10.8534	258.395
1610.29	205.807	-1.99845	258.206			6.51274	258.451	1.91668	258.413			5.47779	258.443	8.99119	257.915
1610.29	205.967	-10.8943	258.653			11.9871	258.434	14.2341	258.175			13.0051	258.36	14.4656	257.898
1616.45	205.929	5.52886	258.283			3.09125	258.882	27.2358	257.915			25.3226	258.122	6.93829	258.301
1626.71	205.757	7.58177	258.377			5.14419	258.976	31.3416	257.943			16.4266	258.57	7.62269	258.439
1629.45	205.829	-6.10422	258.979			14.7243	258.826	25.1829	258.302			-1.36521	259.304	4.20119	258.709
1633.56	205.857	-10.8943	259.293			10.6186	259.119	20.3928	258.617			-15.0511	259.907	9.67559	258.693
1641.08	205.773	-0.629823	259.122			7.19709	259.389	14.9184	258.954			-5.47101	259.758	1.46389	259.118
1646.56	205.757	-13.6315	259.702			3.09125	259.682	20.3928	258.937			3.42499	259.63	10.3598	258.991
1656.14	205.607	-21.1588	260.105			21.5674	259.246	25.1829	258.942			19.1638	259.282	16.5185	258.952
1658.88	205.679	-21.8431	260.288			33.8847	259.008	19.7085	259.28			7.53069	259.818	11.0441	259.289
1670.51	205.463	-6.10422	259.94			26.3575	259.411	8.07544	259.816			2.05629	260.154	12.4127	259.405
1669.14	205.668	-1.31411	259.945			14.04	259.969	12.1812	259.843			14.3738	259.917	8.30689	259.697
1673.25	205.695	11.6875	259.685			-3.06741	260.682	12.1812	260.003			7.53069	260.298	17.8871	259.548
1680.09	205.634	2.79166	260.132			-7.85754	260.997	32.0259	259.522			8.21499	260.436	18.5715	259.686
1680.77	205.773	-3.36702	260.491			1.03834	260.869	27.9201	259.815			7.53069	260.618	9.67559	260.133
1688.3	205.689	13.7405	260.099			4.45989	260.919	-0.820516	260.903			7.53069	260.778	8.30689	260.338
1694.46	205.651	21.9521	259.994			9.24994	260.924	-0.820516	261.064			6.84639	260.961	2.14829	260.697
1697.2	205.722	16.4777	260.331			5.14419	261.217	7.39108	260.958			5.47779	261.165	-19.0651	261.542
1697.88	205.86	21.9521	260.314			-3.06741	261.643	17.6556	260.787			5.47779	261.325	-8.11631	261.349
1714.3	205.49	1.42309	261.137			14.7243	261.228	-2.87336	261.61			-2.73381	261.751	0.779687	261.221
1714.3	205.65	-5.41994	261.518			8.56565	261.587	-25.4552	262.5			8.21499	261.556	17.8871	260.829
1714.3	205.81	-16.3687	262.032			9.93429	261.703	-1.50479	261.886			1.37199	261.938	15.15	261.078
1722.51	205.705	-13.6315	262.104			1.72269	262.128	4.65388	261.847			0.687686	262.12	4.20119	261.591
1729.36	205.644	-12.9472	262.242			1.72269	262.288	13.5498	261.72			2.05629	262.236	17.2028	261.332
1731.41	205.738	-6.78851	262.203			-4.43606	262.647	23.13	261.571			7.53069	262.219	13.7813	261.602
1738.94	205.655	0.0544569	262.142			-11.9633	263.05	4.65388	262.327			6.16209	262.424	5.56979	262.027
1740.31	205.771	3.47592	262.192			-0.330215	262.835	-9.03212	262.93			10.2679	262.451	5.56979	262.188
1748.52	205.666	-8.15714	262.727			20.8831	262.31	-0.136156	262.803			0.00338557	262.943	2.14829	262.458
1753.99	205.649	-18.4216	263.219			14.7243	262.669	13.5498	262.521			7.53069	262.86	-10.1691	263.016
1749.89	205.941	-7.47278	263.025			4.45989	263.161	5.33824	262.946			-2.04941	263.329	-10.1691	263.176
1760.15	205.77	-10.8943	263.296			5.14419	263.298	-2.18907	263.349			-8.89251	263.71	14.4656	262.541
1765.63	205.754	-1.31411	263.147			-1.01451	263.658	-25.4552	264.261			-6.83961	263.804	29.5203	262.215
1773.84	205.648	-15.6844	263.771			-9.91046	264.105	-6.29492	263.802			-6.83961	263.964	12.4127	262.927
1777.94	205.676	-19.7902	264.064			3.09125	263.845	10.8126	263.41			-26.6843	264.766	9.67559	263.176
1782.73	205.682	-6.78851	263.804			-1.01451	264.138	14.9184	263.437			-28.7372	264.992	8.99119	263.358
1784.1	205.797	-12.2629	264.141			6.51274	264.055	-0.820516	264.106			-2.04941	264.29	-1.27321	263.849
1796.42	205.56	-13.6315	264.345			20.8831	263.751	-1.50479	264.288			-10.9454	264.737	-5.37901	264.142
1797.1	205.698	-3.36702	264.174			19.5144	263.955	2.60104	264.315			-12.314	264.942	-1.27321	264.17
1797.1	205.858	4.84457	264.069			1.03834	264.712	10.8126	264.21			-9.57671	265.014	2.83249	264.197
1803.26	205.819	-11.5786	264.759			17.4615	264.342	5.33824	264.547			0.00338557	264.864	0.779687	264.424
1814.9	205.603	-9.52571	264.853			9.93429	264.745	-2.18907	264.95			2.74059	264.936	7.62269	264.362
1819	205.631	-5.41994	264.881			-0.330215	265.236	-7.66347	265.288			5.47779	265.008	0.779687	264.744
1821.74	205.703	-0.629823	264.886			3.77554	265.264	-8.34776	265.47			2.05629	265.278	-14.9593	265.413
1821.74	205.863	10.319	264.692			14.7243	265.07	12.1812	264.967			17.1109	264.952	-33.4354	266.169
1833.37	205.647	0.738747	265.162			21.5674	265.01	10.1283	265.193			10.9522	265.311	-16.3278	265.777
1837.48	205.675	0.738747	265.322			4.45989	265.722	8.75973	265.397			1.37199	265.78	3.51679	265.296
1841.58	205.702	6.89749	265.283			1.72269	265.97	10.8126	265.491			-8.89251	266.272	2.83249	265.478
1845.69	205.73	24.005	264.891			2.40699	266.109	14.9184	265.519			-34.8958	267.272	-3.32611	265.837
1851.85	205.691	16.4777	265.294			3.77554	266.224	9.44401	265.856			-19.157	266.924	-17.6964	266.461
1849.79	205.917	-15.0001	266.471			16.093	265.987	-9.71638	266.635			-11.6297	266.841	-31.3825	267.063
1854.58	205.922	-5.41994	266.322			1.72269	266.611	-15.8751	266.993			18.4795	266.028	0.0953871	266.207
1861.43	205.862	3.47592	266.194			4.45989	266.683	-27.5081	267.529			2.74059	266.697	10.3598	266.035
1873.75	205.624	-14.3158	266.929			16.7772	266.445	-24.0867	267.579			-6.83961	267.166	6.25399	266.328
1874.43	205.762	-7.47278	266.868			-7.85754	267.401	-19.2965	267.584			0.687686	267.083	4.20119	266.555
1888.12	205.48	-10.8943	267.139			0.354045	267.296	-2.87336	267.214			-2.73381	267.354	-3.32611	266.958
1866.22	206.347	-14.3158	267.41			10.6186	267.124	12.1812	266.888			-5.47101	267.602	4.88539	266.853
1256.51	226.201	-6.78851	267.326			-9.22611	267.925	11.4969	267.07			-2.04941	267.652	4.20119	267.035
509.936	250.475	0.738747	267.243			-5.80461	267.975	-7.66347	267.849			13.6894	267.304	10.3598	266.996
191.737	260.913	0.0544569	267.426			-6.48891	268.157	-11.7693	268.142			4.79349	267.751	6.25399	267.289
65.8255	265.14	-1.99845	267.652			-15.3848	268.604	-24.0867	268.7			-8.20821	268.332	1.46389	267.603
21.346	266.737	-8.15714	268.011			-9.91046	268.588	-15.1908	268.573			-11.6297	268.602	2.83249	267.72
10.3973	267.25	5.52886	267.729			1.03834	268.394	-4.24199	268.379			8.21499	268.121	7.62269	267.725
0.132801	267.742	8.26606	267.801			6.51274	268.378	-2.87336	268.495			2.05629	268.48	8.30689	267.863
-12.8689	268.323	-1.99845	268.293			10.6186	268.405	-10.4007	268.899			-3.41811	268.817	-6.74761	268.509
-5.3416	268.239	2.10738	268.32			22.2516	268.189	-17.928	269.302			4.10919	268.734	-4.01051	268.581
5.6072	268.046	-4.73558	268.701			20.8831	268.394	-28.8768	269.815			7.53069	268.784	7.62269	268.365
13.8188	267.941	-13.6315	269.149			12.6715	268.819	-12.4536	269.445			2.05629	269.12	6.93829	268.548
6.97575	268.322	-24.5803	269.662			16.7772	268.846	-10.4007	269.539			-4.10241	269.48	6.25399	268.73
0.817061	268.681	-15.6844	269.535			7.88139	269.294	1.91668	269.301			3.42499	269.396	24.0459	268.315
-3.97305	268.996	6.21312	268.988			16.093	269.189	5.33824	269.351			-15.0511	270.154	15.15	268.762
-3.2887	269.134	16.4777	268.816			9.93429	269.548	6.02253	269.488			-17.7884	270.402	9.67559	269.1
-10.816	269.537	8.95032	269.22			3.09125	269.929	8.75973	269.56			-1.36521	270.032	-1.95761	269.636
9.02866	269.056	2.10738	269.601			0.354045	270.177	15.6027	269.5			7.53069	269.904	-4.01051	269.862
9.71294	269.194	18.5306	269.23			1.72269	270.293	8.75973	269.88			12.3208	269.91	2.83249	269.801
6.29146	269.465	15.7934	269.479			-3.06741	270.608	-2.18907	270.394			1.37199	270.423	-3.32611	270.16
13.1345	269.404	6.21312	269.948			2.40699	270.592	-14.5065	270.952			1.37199	270.584	-4.01051	270.342
19.9775	269.343	21.9521	269.6			11.3028	270.465	-16.5594	271.179			0.00338557	270.788	-14.2749	270.834
13.1345	269.724	8.26606	270.203			18.8302	270.381	-9.71638	271.118			4.79349	270.793	-14.9593	271.016
23.3989	269.553	2.79166	270.539			16.093	270.63	-11.7693	271.344			11.6365	270.733	3.51679	270.579
2.87	270.376	6.89749	270.567			20.8831	270.635	-15.8751	271.637			10.2679	270.937	-5.37901	271.027
-9.44745	270.934	-8.84142	271.235			18.8302	270.862	19.0242	270.67			4.79349	271.274	1.46389	270.966
-17.659	271.359	-4.73558	271.263			16.7772	271.088	21.0771	270.764			4.79349	271.434	3.51679	271.06
-5.3416	271.121	7.58177	271.025			-20.8592	272.464	10.8126	271.255			14.3738	271.285	11.0441	270.976
12.4501	270.707	8.26606	271.163			-18.8063	272.558	0.548134	271.747			16.4266	271.378	17.8871	270.916
14.5031	270.801	0.0544569	271.588			-24.2807	272.895	11.4969	271.553			4.79349	271.914	17.2028	271.098
11.0816	271.071	-10.21	272.08			1.03834	272.237	22.4457	271.36			10.9522	271.875	8.99119	271.523
5.6072	271.409	-10.21	272.24			10.6186	272.088	14.2341	271.785			-0.680914	272.411	-4.01051	272.103
11.7659	271.369	-8.15714	272.334			7.19709	272.358	10.1283	272.078			-1.36521	272.593	-22.4866	272.86
4.9229	271.751	-0.629823	272.251			16.7772	272.209	10.8126	272.216			2.74059	272.621	-8.11631	272.556
2.1857	271.999	2.10738	272.323			22.9359	272.17	9.44401	272.42			-10.9454	273.223	1.46389	272.407
15.1873	271.739	-5.41994	272.726			16.7772	272.529	-4.24199	273.022			-19.157	273.648	-10.1691	272.942
22.7147	271.656	-19.1059	273.328			11.3028	272.866	3.28533	272.94			-10.9454	273.543	2.14829	272.705
6.97575	272.325	-10.21	273.201			4.45989	273.247	6.70681	272.989			-3.41811	273.46	3.51679	272.821
-4.65734	272.861	0.738747	273.007			-10.5947	273.893	16.287	272.84			-15.0511	273.996	2.83249	273.003
9.71294	272.557	11.6875	272.814			4.45989	273.567	2.60104	273.442			-11.6297	274.046	10.3598	272.92
8.3444	272.761	4.84457	273.195			7.88139	273.617	-7.66347	273.933			1.37199	273.786	10.3598	273.08
-7.39454	273.43	7.58177	273.266			5.14419	273.865	-4.24199	273.983			-14.3669	274.454	-2.64191	273.66
-23.8177	274.12	-1.31411	273.714			-7.17326	274.424	-9.03212	274.298			-11.6297	274.526	-1.27321	273.776
-2.6044	273.595	-18.4216	274.427			-9.22611	274.65	6.02253	273.972			-17.7884	274.885	2.14829	273.826
16.556	273.136	-19.7902	274.631			-39.3353	275.782	-5.61056	274.508			-6.15531	274.669	-2.64191	274.14
-1.23585	273.871	-8.15714	274.415			-20.1749	275.323	-2.87336	274.58			-8.89251	274.918	10.3598	273.88
-6.71025	274.208	5.52886	274.134			-13.3319	275.263	-3.55772	274.761			-2.04941	274.857	28.8359	273.444
-10.1317	274.478	-3.36702	274.581			-1.69886	275.047	-9.71638	275.121			-6.15531	275.15	3.51679	274.422
5.6072	274.13	-14.3158	275.095			-5.80461	275.34	1.91668	274.905			-8.20821	275.376	4.88539	274.537
1.50135	274.423	-8.15714	275.056			11.9871	274.925	13.5498	274.689			17.1109	274.718	-1.27321	274.897
3.55426	274.517	0.738747	274.929			18.1459	274.887	22.4457	274.562			14.3738	274.967	-3.32611	275.123
10.3973	274.456	2.10738	275.045			3.09125	275.533	14.9184	274.965			7.53069	275.348	-9.48491	275.482
13.1345	274.528	-3.36702	275.381			-0.330215	275.803	6.70681	275.391			4.79349	275.597	9.67559	275.024
19.9775	274.467	-8.84142	275.718			9.93429	275.632	-5.61056	275.949			5.47779	275.734	26.0988	274.653
-4.65734	275.423	-10.8943	275.945			5.82845	275.925	-4.92627	276.087			21.901	275.364	26.783	274.791
-19.0276	276.047	-1.31411	275.795			9.24994	275.974	0.548134	276.07			16.4266	275.701	29.5203	274.863
-21.7648	276.295	21.2678	275.226			1.72269	276.377	-4.24199	276.385			8.89939	276.104	21.3086	275.288
-10.816	276.102	11.0033	275.717			-0.330215	276.604	1.23241	276.368			9.58359	276.243	19.2557	275.514
7.6601	275.665	-4.73558	276.386			5.14419	276.587	1.23241	276.528			16.4266	276.181	11.7284	275.917
2.1857	276.002	0.0544569	276.392			10.6186	276.57	-23.4024	277.484			-2.04941	276.938	11.0441	276.1
-1.92014	276.295	1.42309	276.507			5.82845	276.885	-7.66347	277.136			-12.314	277.43	14.4656	276.149
6.29146	276.19	-7.47278	276.955			-0.330215	277.244	-4.92627	277.208			-21.2099	277.877	8.99119	276.486
-10.1317	276.88	-15.0001	277.358			4.45989	277.25	-5.61056	277.389			-23.2628	278.104	11.7284	276.558
-3.97305	276.842	-6.10422	277.231			-11.279	277.918	7.39108	277.13			-32.8429	278.573	0.779687	277.072
26.1361	276.029	-10.8943	277.546			-4.43606	277.857	-1.50479	277.577			-9.57671	277.982	-6.06341	277.453
19.9775	276.388	4.84457	277.197			14.04	277.42	-15.8751	278.201			-10.2611	278.164	-13.5907	277.856
22.7147	276.46	11.6875	277.136			19.5144	277.403	-0.136156	277.853			-6.83961	278.214	-14.9593	278.06
26.1361	276.509	5.52886	277.496			20.8831	277.52	4.65388	277.859			-12.9982	278.573	-10.1691	278.066
9.71294	277.2	-11.5786	278.208			7.88139	278.1	3.96961	278.041			-6.15531	278.512	-23.8552	278.668
-7.39454	277.913	-6.78851	278.214			20.8831	277.84	2.60104	278.245			-8.20821	278.738	-6.06341	278.253
-6.0259	278.029	4.84457	277.998			28.4103	277.757	-11.7693	278.87			-17.1041	279.186	-9.48491	278.524
-13.5532	278.432	-1.31411	278.357			5.14419	278.668	-14.5065	279.118			-10.2611	279.125	26.0988	277.535
-4.65734	278.305	-4.05131	278.606			6.51274	278.784	3.28533	278.703			-2.73381	279.042	24.7301	277.739
-9.44745	278.62	1.42309	278.589			4.45989	279.011	8.07544	278.709			-3.41811	279.224	13.0971	278.275
-11.5003	278.846	6.21312	278.594			-5.80461	279.502	14.2341	278.67			-1.36521	279.318	2.14829	278.789
-3.97305	278.763	5.52886	278.777			-1.69886	279.53	22.4457	278.565			4.10919	279.301	8.30689	278.75
5.6072	278.614	11.0033	278.759			-1.69886	279.69	17.6556	278.88			-2.04941	279.66	-5.37901	279.352
6.97575	278.73	10.319	278.942			9.93429	279.474	-2.18907	279.681			-4.10241	279.886	-10.8534	279.689
9.02866	278.823	1.42309	279.39			9.24994	279.657	-9.71638	280.084			-14.3669	280.378	-7.43201	279.739
4.9229	279.116	2.10738	279.527			11.9871	279.728	10.8126	279.581			-10.9454	280.428	4.20119	279.523
-1.23585	279.475	6.89749	279.533			8.56565	279.999	-5.61056	280.272			6.16209	280.035	10.3598	279.484
-14.9218	280.077	-0.629823	279.936			9.24994	280.137	0.548134	280.233			-8.89251	280.682	9.67559	279.666
3.55426	279.641	-5.41994	280.251			14.7243	280.12	-7.66347	280.658			-7.52381	280.797	2.83249	280.047
15.8717	279.403	-3.36702	280.345			10.6186	280.413	-4.24199	280.708			4.79349	280.56	0.0953871	280.296
28.8733	279.143	-1.99845	280.46			7.19709	280.683	-11.7693	281.111			-7.52381	281.117	6.25399	280.257
26.1361	279.392	-13.6315	280.996			-6.48891	281.286	-13.8222	281.337			1.37199	280.99	-2.64191	280.705
22.0304	279.685	-12.2629	281.112			0.354045	281.225	-9.03212	281.343			15.058	280.709	-6.06341	280.975
6.97575	280.331	3.47592	280.764			20.8831	280.721	-0.820516	281.238			7.53069	281.112	-1.95761	281.002
17.2403	280.159	0.738747	281.013			3.09125	281.456	-13.1379	281.796			6.84639	281.294	6.93829	280.875
22.0304	280.164	0.0544569	281.195			2.40699	281.638	-28.1924	282.442			15.058	281.189	8.99119	280.969
17.9245	280.457	8.26606	281.09			7.88139	281.622	-15.1908	282.182			16.4266	281.305	21.9929	280.709
12.4501	280.795	6.21312	281.316			1.03834	282.003	12.1812	281.458			22.5853	281.266	31.5732	280.56
13.1345	280.932	-7.47278	281.918			11.9871	281.809	18.3399	281.42			12.3208	281.757	21.9929	281.029
14.5031	281.048	-5.41994	282.012			12.6715	281.948	22.4457	281.447			2.05629	282.249	21.3086	281.212
9.02866	281.385	-0.629823	282.018			17.4615	281.953	22.4457	281.607			21.901	281.768	5.56979	281.88
-5.3416	282.009	1.42309	282.111			9.24994	282.378	9.44401	282.187			15.058	282.149	2.83249	282.129
16.556	281.462	16.4777	281.785			9.93429	282.516	0.548134	282.634			13.6894	282.354	19.2557	281.758
24.0832	281.379	0.738747	282.453			31.8318	281.969	-21.3495	283.502			10.2679	282.624	13.7813	282.095
13.8188	281.871	-10.21	282.967			33.2004	282.085	-18.6123	283.574			-4.10241	283.249	-7.43201	282.94
0.132801	282.473	-8.84142	283.083			38.6748	282.068	-19.2965	283.756			-15.0511	283.763	-17.6964	283.432
-9.44745	282.943	17.8463	282.381			33.2004	282.405	-18.6123	283.894			-10.9454	283.79	-13.5907	283.46
6.29146	282.594	24.005	282.343			11.9871	283.25	-2.87336	283.546			15.058	283.11	-13.5907	283.62
13.8188	282.512	8.95032	282.989			-3.06741	283.897	19.7085	282.977			26.6911	282.894	-14.9593	283.824
19.9775	282.473	6.21312	283.237			4.45989	283.814	14.2341	283.313			0.00338557	283.916	5.56979	283.321
13.1345	282.854	10.319	283.265			8.56565	283.841	12.1812	283.54			-6.15531	284.276	12.4127	283.26
2.1857	283.368	-0.629823	283.778			17.4615	283.714	1.91668	284.031			2.74059	284.148	4.20119	283.685
6.29146	283.395	10.319	283.585			16.093	283.918	-2.87336	284.346			2.05629	284.33	8.30689	283.713
1.50135	283.71	0.738747	284.055			-6.48891	284.808	9.44401	284.108			-8.20821	284.822	26.0988	283.298
-2.6044	284.003	-2.68274	284.325			7.19709	284.526	-5.61056	284.755			2.74059	284.629	9.67559	283.989
-1.92014	284.14	1.42309	284.353			10.6186	284.575	8.07544	284.473			5.47779	284.7	7.62269	284.215
-8.0788	284.5	2.79166	284.468			6.51274	284.868	6.70681	284.677			12.3208	284.639	2.83249	284.53
-5.3416	284.572	0.0544569	284.717			14.04	284.785	12.8655	284.639			5.47779	285.021	4.88539	284.624
9.71294	284.245	6.89749	284.656			17.4615	284.835	9.44401	284.909			12.3208	284.96	10.3598	284.607
16.556	284.184	16.4777	284.507			5.82845	285.37	5.33824	285.202			14.3738	285.053	6.93829	284.878
12.4501	284.477	8.26606	284.932			-1.01451	285.752	10.1283	285.207			0.687686	285.655	-6.06341	285.458
10.3973	284.703	8.26606	285.093			-0.330215	285.889	1.23241	285.654			-12.314	286.236	-13.5907	285.861
-10.816	285.549	-15.6844	286.026			10.6186	285.696	2.60104	285.77			1.37199	285.953	-11.5378	285.955
-12.8689	285.776	-29.3704	286.628			9.24994	285.901	7.39108	285.776			-5.47101	286.335	0.779687	285.717
4.23855	285.383	-13.6315	286.28			3.09125	286.259	4.65388	286.024			-7.52381	286.561	5.56979	285.722
20.6617	285.012	-1.99845	286.064			7.19709	286.287	6.70681	286.118			4.79349	286.323	2.83249	285.971
20.6617	285.173	-6.78851	286.379			19.5144	286.049	19.0242	285.88			3.42499	286.528	-7.43201	286.462
21.346	285.31	-16.3687	286.848			16.093	286.32	11.4969	286.284			-2.04941	286.865	2.83249	286.291
8.3444	285.891	-8.15714	286.743			11.3028	286.635	10.1283	286.488			2.05629	286.892	24.7301	285.744
7.6601	286.073	-8.15714	286.904			3.77554	287.038	-8.34776	287.245			8.89939	286.831	2.83249	286.611
17.2403	285.924	-6.78851	287.019			-1.69886	287.375	-26.1396	287.98			5.47779	287.102	5.56979	286.683
19.9775	285.995	-16.3687	287.489			0.354045	287.469	-13.8222	287.742			10.9522	287.085	4.88539	286.865
13.1345	286.376	-8.15714	287.384			-12.6477	288.049	-13.1379	287.88			-3.41811	287.709	15.15	286.694
-1.92014	287.023	-4.73558	287.433			-3.75171	287.922	-1.50479	287.664			-12.314	288.157	8.30689	287.075
-12.1846	287.515	-8.15714	287.704			-3.75171	288.081	3.96961	287.647			-14.3669	288.383	-19.7493	288.141
-7.39454	287.52	-10.8943	287.952			-1.01451	288.153	11.4969	287.565			4.79349	287.924	-21.1179	288.346
-3.2887	287.547	-27.3175	288.643			5.14419	288.114	14.9184	287.614			0.687686	288.217	-10.8534	288.174
-11.5003	287.973	-19.7902	288.56			-2.38315	288.517	29.2887	287.31			-0.680914	288.421	-12.9064	288.4
2.1857	287.69	-4.05131	288.212			1.72269	288.545	20.3928	287.758			-7.52381	288.803	-15.6435	288.649
7.6601	287.674	0.0544569	288.239			20.1987	288.108	6.70681	288.36			-8.20821	288.985	-8.11631	288.566
22.7147	287.348	-10.21	288.731			14.7243	288.445	-2.18907	288.807			2.74059	288.791	4.88539	288.306
26.1361	287.398	-8.15714	288.825			7.19709	288.849	-11.085	289.255			17.1109	288.487	24.7301	287.825
23.3989	287.646	-2.68274	288.808			16.7772	288.699	-13.1379	289.481			5.47779	289.023	17.2028	288.229
5.6072	288.381	0.738747	288.858			14.04	288.948	-11.085	289.575			-9.57671	289.669	19.2557	288.323
-5.3416	288.895	8.95032	288.753			1.03834	289.528	8.07544	289.116			-18.4726	290.117	24.7301	288.306
11.7659	288.502	-7.47278	289.443			7.88139	289.467	3.28533	289.431			-17.1041	290.233	34.3103	288.156
-6.71025	289.259	5.52886	289.183			6.51274	289.671	-2.18907	289.768			-12.314	290.238	22.6772	288.692
-3.2887	289.308	-18.4216	290.117			24.9888	289.234	2.60104	289.773			12.3208	289.602	7.62269	289.338
-2.6044	289.447	4.16029	289.548			35.2534	289.063	5.33824	289.845			3.42499	290.05	15.8342	289.233
9.02866	289.231	2.79166	289.752			33.2004	289.289	-4.92627	290.337			-8.20821	290.586	23.3615	289.15
21.346	288.993	-12.2629	290.399			27.726	289.626	5.33824	290.165			6.16209	290.281	19.2557	289.443
19.9775	289.198	-8.84142	290.448			21.5674	289.986	5.33824	290.325			23.2696	289.889	15.15	289.735
16.556	289.468	4.16029	290.188			7.88139	290.587	-14.5065	291.126			22.5853	290.072	3.51679	290.272
14.5031	289.695	6.21312	290.282			4.45989	290.858	-13.8222	291.264			25.3226	290.143	6.93829	290.321
0.817061	290.297	6.21312	290.442			1.72269	291.107	-7.66347	291.226			9.58359	290.812	19.2557	290.083
3.55426	290.368	-8.15714	291.066			6.51274	291.112	-14.5065	291.607			6.16209	291.082	15.15	290.376
13.8188	290.197	-10.8943	291.315			0.354045	291.471	-10.4007	291.634			-13.6826	291.883	11.0441	290.668
24.0832	290.025	-4.73558	291.276			-3.06741	291.741	-2.87336	291.551			-10.9454	291.955	1.46389	291.138
9.71294	290.65	8.26606	291.016			-1.01451	291.835	-8.34776	291.888			4.10919	291.629	-0.589013	291.365
-6.71025	291.34	-4.05131	291.574			7.19709	291.73	-2.87336	291.871			13.0051	291.502	-1.95761	291.569
-19.7119	291.92	-10.8943	291.955			19.5144	291.492	-4.24199	292.076			19.1638	291.462	-5.37901	291.84
-10.816	291.793	-3.36702	291.872			11.3028	291.918	6.02253	291.904			14.3738	291.777	-2.64191	291.911
10.3973	291.268	0.738747	291.9			5.14419	292.277	14.2341	291.799			-7.52381	292.645	-3.32611	292.094
7.6601	291.517	-4.05131	292.215			-11.279	292.967	19.0242	291.805			0.00338557	292.562	13.7813	291.701
0.132801	291.92	-4.73558	292.397			-8.54181	293.039	4.65388	292.429			4.79349	292.567	28.1516	291.397
22.7147	291.351	2.79166	292.314			-7.85754	293.177	-1.50479	292.788			-9.57671	293.191	15.8342	291.955
25.4519	291.422	21.2678	291.877			2.40699	293.006	6.70681	292.683			8.89939	292.755	12.4127	292.225
-3.97305	292.533	13.0562	292.302			15.4087	292.745	8.75973	292.776			2.05629	293.136	11.0441	292.43
4.23855	292.428	15.7934	292.374			11.9871	293.016	17.6556	292.649			-6.15531	293.561	14.4656	292.479
3.55426	292.61	-7.47278	293.285			16.093	293.044	21.0771	292.699			-2.04941	293.589	11.7284	292.728
0.132801	292.881	-7.47278	293.446			14.04	293.27	-1.50479	293.588			10.9522	293.329	5.56979	293.087
-7.39454	293.284	-5.41994	293.54			10.6186	293.541	-17.928	294.279			-3.41811	293.953	5.56979	293.247
13.1345	292.781	7.58177	293.28			15.4087	293.546	-11.7693	294.24			1.37199	293.959	-1.95761	293.65
8.3444	293.096	10.319	293.352			11.3028	293.839	4.65388	293.87			12.3208	293.765	-21.8022	294.452
0.817061	293.499	-1.99845	293.909			-3.06741	294.464	15.6027	293.676			17.7952	293.748	-8.80051	294.191
21.346	292.996	2.79166	293.915			4.45989	294.38	23.8143	293.571			2.05629	294.417	0.0953871	294.064
19.2932	293.223	-1.99845	294.229			5.82845	294.496	22.4457	293.775			9.58359	294.334	0.779687	294.202
11.7659	293.625	-6.10422	294.522			3.09125	294.744	23.13	293.913			21.901	294.096	-14.2749	294.848
11.0816	293.808	-20.4745	295.146			11.9871	294.617	26.5515	293.963			21.2167	294.278	-19.0651	295.163
17.9245	293.747	-13.6315	295.086			6.51274	294.954	8.07544	294.72			13.6894	294.682	-21.8022	295.412
17.2403	293.929	-12.9472	295.223			18.8302	294.716	-4.24199	295.278			8.21499	295.019	1.46389	294.821
14.5031	294.178	-16.3687	295.494			11.3028	295.12	-11.085	295.659			9.58359	295.134	6.25399	294.826
-9.44745	295.112	-18.4216	295.72			1.72269	295.589	-5.61056	295.642			14.3738	295.14	8.30689	294.92
-10.1317	295.294	-19.7902	295.925			8.56565	295.528	4.65388	295.471			7.53069	295.52	-1.27321	295.389
-12.8689	295.542	-17.053	295.997			-2.38315	296.042	1.91668	295.719			-2.04941	295.99	-20.4337	296.168
-10.1317	295.614	5.52886	295.427			-1.01451	296.158	-6.29492	296.144			-5.47101	296.261	-19.7493	296.306
4.23855	295.31	4.16029	295.632			18.1459	295.699	-11.7693	296.482			-0.680914	296.266	-12.222	296.223
9.71294	295.293	-14.3158	296.388			24.9888	295.638	-13.8222	296.708			10.2679	296.073	-10.8534	296.339
9.02866	295.475	-10.8943	296.438			13.3558	296.174	6.70681	296.205			13.0051	296.144	-10.8534	296.499
4.9229	295.768	-1.31411	296.289			9.24994	296.467	4.65388	296.431			11.6365	296.349	8.99119	296.018
9.71294	295.774	2.79166	296.316			9.93429	296.605	-0.136156	296.746			-0.680914	296.907	25.4144	295.648
-3.97305	296.376	6.89749	296.344			6.51274	296.875	3.96961	296.774			3.42499	296.934	9.67559	296.316
-3.97305	296.536	8.95032	296.438			3.77554	297.124	12.8655	296.646			10.2679	296.873	3.51679	296.675
-16.2904	297.094	15.7934	296.377			-1.01451	297.439	-2.18907	297.293			10.2679	297.033	0.779687	296.924
-12.8689	297.143	24.6893	296.249			-3.75171	297.688	6.70681	297.166			6.84639	297.304	2.14829	297.04
-27.2392	297.768	6.89749	296.984			-0.330215	297.737	22.4457	296.817			3.42499	297.575	8.30689	297.001
-10.1317	297.375	12.3719	296.967			17.4615	297.322	17.6556	297.132			-10.2611	298.177	13.0971	297.006
-3.2887	297.314	7.58177	297.282			3.77554	297.925	16.287	297.337			-1.36521	298.05	14.4656	297.122
9.02866	297.076	-2.68274	297.774			5.14419	298.04	1.23241	297.983			5.47779	297.989	4.88539	297.592
15.1873	297.037	-7.47278	298.089			27.726	297.471	-4.24199	298.32			6.16209	298.127	8.99119	297.619
13.8188	297.242	2.79166	297.917			28.4103	297.609	-4.92627	298.502			17.1109	297.933	2.83249	297.978
0.817061	297.822	12.3719	297.768			8.56565	298.41	-6.29492	298.706			4.10919	298.513	1.46389	298.182
-12.1846	298.402	8.95032	298.039			16.093	298.327	-6.97919	298.889			-14.3669	299.27	-1.27321	298.431
-5.3416	298.341	5.52886	298.309			-2.38315	299.084	-8.34776	299.093			-34.8958	300.093	-2.64191	298.635
2.87	298.236	4.84457	298.491			3.77554	299.045	-4.92627	299.142			-25.3157	299.944	8.99119	298.42
8.3444	298.219	1.42309	298.762			7.88139	299.073	6.70681	298.927			-10.9454	299.64	-12.9064	299.287
3.55426	298.534	-2.68274	299.055			21.5674	298.791	6.70681	299.087			11.6365	299.07	-0.589013	299.049
-3.2887	298.916	0.738747	299.104			15.4087	299.15	21.7614	298.761			18.4795	299.009	-5.37901	299.364
-7.39454	299.208	8.26606	299.021			29.0946	298.868	21.7614	298.921			18.4795	299.17	-10.1691	299.679
0.132801	299.125	-2.68274	299.535			24.3046	299.183	17.6556	299.213			16.4266	299.396	-6.74761	299.728
-1.92014	299.351	-0.629823	299.629			17.4615	299.563	14.9184	299.462			9.58359	299.777	-3.32611	299.778
5.6072	299.268	-4.05131	299.899			15.4087	299.79	-3.55772	300.219			2.05629	300.18	2.14829	299.761
3.55426	299.495	-10.8943	300.281			11.9871	300.061	8.07544	300.003			2.05629	300.34	15.8342	299.479
6.97575	299.544	4.16029	299.954			0.354045	300.596	2.60104	300.34			-9.57671	300.876	22.6772	299.419
6.97575	299.705	2.79166	300.159			17.4615	300.204	-0.820516	300.611			-9.57671	301.036	1.46389	300.264
12.4501	299.688	3.47592	300.297			20.1987	300.276	-0.820516	300.771			5.47779	300.71	0.0953871	300.468
6.97575	300.025	-13.6315	301.009			11.3028	300.723	-2.18907	300.975			13.6894	300.605	-0.589013	300.65
2.1857	300.34	-26.6332	301.59			16.093	300.729	-15.1908	301.555			18.4795	300.61	-12.9064	301.208
7.6601	300.323	-25.2646	301.705			6.51274	301.198	-19.2965	301.848			13.6894	300.925	-4.69471	301.103
-6.0259	300.925	-10.8943	301.401			14.7243	301.093	-4.92627	301.544			0.687686	301.505	2.83249	301.02
3.55426	300.776	3.47592	301.097			11.3028	301.363	18.3399	300.953			-4.10241	301.82	10.3598	300.937
21.346	300.361	0.738747	301.345			5.14419	301.722	32.0259	300.671			-13.6826	302.29	6.93829	301.207
3.55426	301.096	-4.73558	301.683			4.45989	301.905	47.7648	300.323			-5.47101	302.185	17.2028	301.036
-4.65734	301.522	0.738747	301.666			8.56565	301.932	16.287	301.499			-2.73381	302.256	11.7284	301.373
-7.39454	301.77	-6.10422	302.047			-3.75171	302.49	0.548134	302.168			-11.6297	302.703	24.7301	301.113
11.7659	301.311	-6.78851	302.229			7.19709	302.296	10.1283	302.018			-17.1041	303.041	34.9947	300.942
15.1873	301.361	-19.1059	302.787			-1.01451	302.722	19.7085	301.869			-12.314	303.046	21.9929	301.522
5.6072	301.83	-19.1059	302.947			1.03834	302.816	19.0242	302.051			-11.6297	303.184	13.0971	301.969
7.6601	301.924	-18.4216	303.085			14.04	302.556	8.07544	302.565			6.16209	302.769	17.8871	301.975
10.3973	301.996	-12.2629	303.046			12.6715	302.76	8.07544	302.725			15.058	302.642	13.0971	302.289
4.9229	302.333	-18.4216	303.405			9.24994	303.031	10.1283	302.819			6.84639	303.068	8.30689	302.604
15.8717	302.139	-30.739	303.963			9.24994	303.191	14.2341	302.846			2.74059	303.36	2.14829	302.963
21.346	302.122	-25.2646	303.947			11.3028	303.285	-6.97919	303.692			-12.314	304.007	-9.48491	303.499
22.7147	302.238	-15.6844	303.798			-0.330215	303.82	-9.71638	303.94			0.00338557	303.769	-8.11631	303.615
9.71294	302.819	-12.2629	303.847			3.77554	303.848	-6.29492	303.99			0.687686	303.906	6.93829	303.289
4.9229	303.133	-10.8943	303.963			11.3028	303.765	5.33824	303.774			-8.89251	304.376	5.56979	303.493
5.6072	303.271	-20.4745	304.433			5.14419	304.124	-0.136156	304.111			-6.15531	304.448	15.15	303.344
6.29146	303.409	-21.8431	304.637			3.09125	304.351	6.70681	304.05			-5.47101	304.586	24.0459	303.217
-3.2887	303.879	-14.3158	304.554			27.726	303.715	16.9713	303.879			11.6365	304.194	26.783	303.289
-7.39454	304.172	2.79166	304.161			28.4103	303.853	11.4969	304.216			21.901	304.022	21.3086	303.625
-12.8689	304.509	4.16029	304.277			19.5144	304.3	3.96961	304.619			17.7952	304.315	10.3598	304.139
0.132801	304.248	4.16029	304.437			18.8302	304.482	7.39108	304.668			3.42499	304.939	9.67559	304.321
-3.2887	304.519	10.319	304.398			18.8302	304.643	6.70681	304.851			17.7952	304.635	4.88539	304.636
13.1345	304.149	6.89749	304.669			20.1987	304.758	1.91668	305.166			12.3208	304.972	15.15	304.464
1.50135	304.685	-13.6315	305.492			12.6715	305.162	-6.29492	305.591			5.47779	305.353	9.67559	304.801
-16.9747	305.442	-9.52571	305.52			14.7243	305.256	-2.18907	305.618			-6.83961	305.911	5.56979	305.094
-4.65734	305.204	-5.41994	305.547			-3.06741	305.99	6.02253	305.513			5.47779	305.673	-2.64191	305.519
6.29146	305.01	-18.4216	306.127			-14.0162	306.504	6.70681	305.651			12.3208	305.612	7.62269	305.348
-1.92014	305.436	-40.3192	306.995			-5.12035	306.377	-2.87336	306.121			19.1638	305.551	21.3086	305.066
4.23855	305.397	-4.05131	305.983			2.40699	306.294	-3.55772	306.303			6.84639	306.109	11.0441	305.558
-8.0788	305.955	4.84457	305.856			3.09125	306.432	8.07544	306.087			3.42499	306.38	12.4127	305.673
-6.0259	306.048	-13.6315	306.613			11.3028	306.326	8.07544	306.247			10.9522	306.297	18.5715	305.634
-14.2375	306.474	-2.68274	306.419			1.72269	306.796	18.3399	306.076			8.21499	306.545	0.0953871	306.392
0.132801	306.17	7.58177	306.248			-3.75171	307.133	9.44401	306.524			16.4266	306.44	-12.9064	306.971
6.97575	306.109	10.319	306.32			5.82845	306.984	-2.18907	307.059			5.47779	306.954	-7.43201	306.955
14.5031	306.026	14.4247	306.347			-1.01451	307.365	-34.3512	308.258			-17.1041	307.843	-6.74761	307.093
2.1857	306.584	8.26606	306.706			5.14419	307.326	-22.718	308.043			-8.89251	307.738	13.0971	306.612
7.6601	306.567	0.0544569	307.131			5.82845	307.464	-1.50479	307.517			11.6365	307.235	11.7284	306.816
14.5031	306.506	1.42309	307.247			-2.38315	307.889	8.75973	307.346			20.5324	307.108	-19.7493	307.993
-0.551499	307.153	0.0544569	307.452			-19.4906	308.602	-0.820516	307.815			28.0597	307.025	-24.5395	308.308
-7.39454	307.534	-13.6315	308.053			-10.5947	308.475	0.548134	307.931			17.7952	307.517	-16.3278	308.203
4.9229	307.296	-1.31411	307.816			-15.3848	308.789	3.28533	308.003			8.21499	307.986	-8.80051	308.119
-6.71025	307.832	1.42309	307.887			-17.4377	309.016	10.8126	307.92			-4.10241	308.544	-11.5378	308.368
-6.71025	307.992	4.16029	307.959			-15.3848	309.109	14.2341	307.97			0.00338557	308.572	-20.4337	308.815
0.132801	307.931	-4.05131	308.385			-10.5947	309.115	19.7085	307.953			-6.83961	308.953	-14.2749	308.777
-1.23585	308.135	-8.84142	308.699			-2.38315	309.01	32.0259	307.715			2.05629	308.826	7.62269	308.23
12.4501	307.854	-5.41994	308.749			-1.69886	309.148	16.9713	308.362			11.6365	308.676	7.62269	308.39
9.02866	308.124	-1.99845	308.799			17.4615	308.689	12.8655	308.654			7.53069	308.969	0.779687	308.771
-16.2904	309.102	13.0562	308.473			17.4615	308.849	17.6556	308.66			-14.3669	309.836	7.62269	308.71
-4.65734	308.887	8.26606	308.788			1.72269	309.518	16.9713	308.842			-12.314	309.93	6.93829	308.892
-6.71025	309.113	0.0544569	309.212			14.04	309.28	16.287	309.024			11.6365	309.317	7.62269	309.03
-14.2375	309.516	0.0544569	309.373			24.9888	309.087	-11.085	310.068			27.3754	308.968	4.20119	309.301
[truncated: 4,252 more rows]

## Sheet: Figure 6
Figure 6b						Figure 6c						Figure 6d						Figure 6e						Figure 6f				Figure 6g
Force_1	Extension_1	Force_2	Force_2			Force_1	Extension_1	Force_2	Extension_2			Force_1	Extension_1	Force_2	Extension_2			Force_1	Extension_1	Force_2	Extension_2			Force	Number of Events			C1CP-df without TCEP			C1CP-df with TCEP
-318.076	0	-311.788	0			-322.093	0	-335.543	0			-346.239	0	-331.903	0			-320.537	0	-306.212	0			0	0			disulfide unformed	0.153		0.187
-314.372	0.0465058	-313.27	0.20533			-331.724	0.455692	-334.802	0.137651			-346.98	0.181095	-336.348	0.296347			-328.086	0.390195	-307.471	0.153969			40	1			Disulfide ruptured	0.031		0.427
-326.225	0.570053	-319.197	0.547519			-328.02	0.502227	-340.729	0.479478			-346.239	0.3178	-348.942	0.842084			-321.376	0.245211	-309.148	0.323285			80	9			Disulfide unruptured	0.867		0.386
-322.521	0.615559	-314.01	0.54798			-326.539	0.616533	-354.805	1.07158			-355.13	0.748612	-357.832	1.27457			-323.053	0.414632	-303.276	0.209907			120	17			total number	844		754
-330.671	1.02534	-316.234	0.77659			-330.984	0.912641	-353.323	1.18649			-352.166	0.817231	-351.906	1.25314			-322.215	0.489821	-306.632	0.442355			160	21
-331.411	1.20728	-317.715	0.981989			-327.279	0.959178	-348.878	1.20975			-365.501	1.38415	-353.387	1.45832			-333.119	1.00576	-312.084	0.753775			200	30
-337.338	1.54977	-331.05	1.55147			-324.316	1.02806	-352.582	1.48362			-364.02	1.49819	-343.756	1.32364			-324.731	0.797353	-300.76	0.435077			240	14
-340.301	1.8001	-324.383	1.50694			-333.206	1.46141	-354.805	1.71168			-364.76	1.67937	-351.165	1.71045			-319.698	0.715389	-298.663	0.463101			280	8
-339.561	1.93675	-319.197	1.50752			-345.059	1.98525	-353.323	1.82609			-366.242	1.88405	-346.72	1.73461			-316.762	0.711502	-304.535	0.79038			320	3
-337.338	2.02777	-323.642	1.80438			-336.17	1.87202	-351.841	1.94087			-368.465	2.11064	-353.387	2.09922			-320.956	0.975755	-307.051	0.99131			360	4
-334.374	2.09621	-322.16	1.91865			-330.984	1.87304	-351.1	2.07791			-369.947	2.31543	-345.238	2.00933			-319.279	1.01933	-296.147	0.688271			400	0
-335.856	2.30194	-311.048	1.73717			-339.133	2.28323	-351.841	2.26097			-373.65	2.58824	-341.534	2.05618			-324.731	1.33065	-303.696	1.07847			440	1
-336.597	2.4841	-314.01	1.98848			-340.615	2.48903	-348.878	2.32985			-367.724	2.56524	-340.793	2.19339			-313.826	1.02752	-303.276	1.16971			480	2
-336.597	2.6435	-316.974	2.23912			-331.724	2.37579	-346.656	2.42131			-364.02	2.61119	-343.016	2.42176			-320.537	1.3865	-293.211	0.898182			520	1
-332.893	2.68921	-311.788	2.2401			-336.17	2.67222	-351.841	2.74097			-364.02	2.76959	-339.312	2.46831			-316.343	1.33555	-297.824	1.17809			560	0
-329.188	2.73468	-290.303	1.73984			-333.206	2.74151	-348.878	2.80975			-361.056	2.83821	-339.312	2.62811			-320.537	1.5998	-298.244	1.30025
-334.374	3.05431	-285.118	1.74045			-323.575	2.60532	-346.656	2.90181			-355.871	2.83791	-337.089	2.72043			-308.374	1.2492	-291.953	1.17052
-335.115	3.23647	-278.45	1.69591			-320.612	2.6747	-344.433	2.99344			-343.276	2.61155	-328.94	2.63064			-317.601	1.70251	-286.92	1.08826
-322.521	3.00896	-288.081	2.15157			-313.944	2.62962	-337.765	2.94826			-337.349	2.58853	-324.494	2.65479			-315.923	1.74639	-286.92	1.19496
-328.448	3.35045	-283.636	2.17532			-313.944	2.78992	-338.506	3.13132			-338.831	2.79321	-333.385	3.08698			-307.116	1.52213	-286.081	1.27015
-321.78	3.30579	-273.264	2.01648			-315.426	2.99532	-329.616	3.01807			-344.758	3.13404	-325.976	3.02037			-304.599	1.5343	-278.112	1.0772
-315.113	3.26046	-268.819	2.03981			-306.536	2.88208	-327.394	3.11012			-337.349	3.06563	-324.494	3.13529			-309.213	1.81401	-286.92	1.51526
-318.076	3.5106	-262.152	1.99528			-294.682	2.67834	-325.171	3.20176			-337.349	3.22503	-311.159	2.88667			-307.116	1.84193	-290.275	1.7476
-309.926	3.41962	-257.706	2.01849			-309.499	3.29329	-325.912	3.38431			-326.237	3.04318	-309.678	3.00149			-312.149	2.13729	-288.597	1.79128
-304	3.39696	-244.371	1.76892			-297.646	3.08956	-320.726	3.38535			-317.347	2.9303	-308.937	3.1388			-309.632	2.14986	-272.66	1.29917
-301.037	3.46623	-249.557	2.08804			-297.646	3.24936	-317.763	3.45423			-309.939	2.86281	-308.196	3.27611			-299.567	1.87833	-261.755	0.995932
-294.369	3.42067	-249.557	2.24794			-297.646	3.40916	-309.613	3.36424			-310.679	3.04397	-299.306	3.16412			-294.114	1.78002	-263.433	1.16596
-287.702	3.37534	-248.816	2.38549			-282.829	3.11429	-305.909	3.41028			-300.307	2.8856	-298.565	3.30133			-293.695	1.87076	-270.563	1.5403
-282.515	3.3754	-237.704	2.20389			-272.457	2.95554	-305.168	3.54743			-299.566	3.02141	-294.12	3.32549			-290.34	1.85152	-280.629	2.02503
-276.589	3.35364	-239.927	2.43249			-268.012	2.97923	-300.723	3.5709			-295.121	3.04466	-294.12	3.48529			-285.726	1.78501	-281.467	2.16324
-275.848	3.49017	-238.444	2.54683			-267.271	3.11646	-291.092	3.43501			-284.75	2.88642	-289.675	3.50945			-281.952	1.74991	-268.885	1.79738
-272.885	3.55864	-234.741	2.59286			-271.716	3.41319	-280.72	3.27677			-276.6	2.79531	-281.526	3.42025			-276.919	1.66725	-269.305	1.91983
-263.994	3.44479	-231.036	2.63934			-264.308	3.34545	-280.72	3.43657			-278.082	3.0001	-280.785	3.55726			-288.662	2.215	-261.755	1.74293
-262.513	3.5596	-225.109	2.61715			-254.677	3.20967	-279.98	3.57372			-264.005	2.72736	-271.154	3.42258			-279.855	1.99084	-264.272	1.94377
-258.808	3.60517	-219.924	2.61816			-248.75	3.18785	-275.535	3.5975			-266.969	2.97753	-266.709	3.44645			-277.338	2.0031	-255.884	1.73577
-243.992	3.30939	-225.109	2.93705			-261.344	3.73444	-266.644	3.48426			-271.415	3.2731	-269.672	3.6974			-272.725	1.9364	-248.754	1.57432
-237.324	3.26394	-216.219	2.82373			-260.603	3.87199	-268.867	3.71281			-260.302	3.09123	-252.633	3.33562			-269.369	1.91685	-249.593	1.71253
-246.214	3.69726	-206.588	2.68815			-247.268	3.62233	-268.126	3.84986			-251.411	2.97832	-251.151	3.44994			-268.95	2.0077	-260.917	2.24443
-239.546	3.6519	-203.625	2.75702			-230.97	3.28137	-251.087	3.48684			-244.003	2.91083	-240.038	3.26999			-268.111	2.08279	-252.948	2.05158
-223.989	3.33306	-203.625	2.91732			-236.156	3.60084	-239.233	3.28269			-244.003	3.06933	-250.41	3.74745			-261.401	1.9371	-249.593	2.03263
-221.767	3.4242	-205.106	3.12263			-233.192	3.66983	-245.16	3.62432			-241.04	3.13798	-240.038	3.59009			-253.851	1.76061	-250.431	2.17055
-222.507	3.60723	-205.847	3.30568			-224.302	3.55699	-240.715	3.6481			-240.299	3.27458	-233.371	3.54577			-255.11	1.91427	-240.785	1.91488
-217.321	3.60731	-203.625	3.39722			-219.857	3.58027	-237.752	3.71689			-241.781	3.47847	-222.999	3.3884			-258.884	2.16277	-238.268	1.92693
-203.986	3.35693	-188.068	3.07918			-215.412	3.60414	-223.675	3.44487			-227.705	3.20666	-215.591	3.3218			-253.851	2.08031	-235.752	1.9393
-198.059	3.33434	-186.585	3.19392			-210.226	3.60468	-226.639	3.69578			-224.741	3.27527	-210.405	3.32277			-249.657	2.02915	-236.591	2.07742
-190.651	3.26705	-177.696	3.08063			-214.671	3.901	-222.935	3.74182			-209.924	2.97996	-218.554	3.73267			-238.753	1.72662	-231.139	1.979
-188.428	3.35816	-177.696	3.24093			-204.3	3.74286	-217.008	3.72009			-201.775	2.88978	-215.591	3.8015			-233.3	1.6282	-230.719	2.06984
-195.096	3.72241	-161.397	2.89979			-186.519	3.35657	-214.786	3.81174			-207.702	3.23061	-211.886	3.84835			-231.623	1.67188	-227.784	2.06626
-182.502	3.4949	-155.471	2.87763			-190.964	3.6534	-202.191	3.58524			-213.629	3.57064	-205.96	3.82713			-232.881	1.82574	-231.558	2.31486
-186.206	3.76899	-152.507	2.94687			-196.891	3.99501	-206.636	3.88155			-195.848	3.18546	-208.182	4.0551			-233.72	1.96375	-223.17	2.10645
-175.093	3.58688	-149.544	3.01565			-202.077	4.31459	-197.746	3.76891			-191.403	3.2087	-202.996	4.05657			-238.753	2.25982	-219.815	2.08681
-178.798	3.86009	-146.58	3.08489			-188.001	4.04219	-199.968	3.99697			-192.885	3.41259	-194.106	3.94408			-234.139	2.19321	-222.331	2.28794
-161.017	3.47324	-144.358	3.17652			-182.074	4.01986	-197.746	4.08831			-189.922	3.48124	-188.92	3.94554			-232.042	2.22073	-224.848	2.48957
-162.499	3.67906	-139.912	3.20025			-178.37	4.0665	-193.301	4.11209			-181.773	3.39106	-183.734	3.94711			-233.3	2.3747	-216.879	2.29662
-164.722	3.90676	-150.285	3.67871			-168.739	3.9305	-185.893	4.04437			-183.995	3.61851	-186.698	4.19767			-220.299	1.99268	-216.879	2.40332
-148.423	3.56543	-135.467	3.38337			-170.221	4.13631	-185.893	4.20467			-169.919	3.34579	-175.585	4.01752			-224.493	2.25734	-218.976	2.5887
-164.722	4.22626	-136.949	3.58922			-183.556	4.70576	-179.966	4.18254			-175.105	3.66403	-172.622	4.08676			-221.976	2.2694	-204.716	2.15991
-155.831	4.11251	-142.135	3.90833			-165.035	4.29724	-183.67	4.45661			-174.364	3.80073	-169.658	4.15599			-218.202	2.23411	-208.491	2.40831
-132.865	3.56635	-117.688	3.31727			-147.255	3.91096	-182.929	4.59366			-165.474	3.68695	-170.399	4.33899			-212.75	2.13599	-217.718	2.86133
-132.125	3.70292	-121.391	3.59103			-167.998	4.70794	-174.039	4.48041			-171.4	4.02787	-160.027	4.18112			-214.008	2.28955	-215.201	2.87349
-127.679	3.72663	-129.541	4.00121			-162.812	4.70898	-158.481	4.163			-168.437	4.09652	-157.064	4.25065			-205.2	2.06539	-205.555	2.61773
-134.347	4.09088	-127.318	4.09312			-149.477	4.45902	-167.371	4.59583			-160.288	4.00612	-160.027	4.50132			-190.94	1.63671	-196.328	2.37801
-148.423	4.68273	-114.724	3.86621			-145.773	4.50556	-148.85	4.1872			-153.62	3.96039	-171.14	5.00197			-198.909	2.04256	-192.973	2.35857
-132.125	4.34142	-116.205	4.07191			-130.215	4.18754	-154.777	4.52894			-146.212	3.8929	-157.064	4.73115			-200.587	2.21208	-191.715	2.41781
-128.42	4.38789	-116.205	4.23171			-124.288	4.16581	-165.89	5.03052			-144.73	4.00691	-148.174	4.61867			-198.07	2.22405	-187.52	2.36685
-126.198	4.47913	-99.9069	3.8913			-127.252	4.41672	-163.667	5.12207			-143.989	4.14363	-134.098	4.34785			-195.973	2.25187	-185.004	2.37942
-118.79	4.41083	-102.87	4.14223			-133.919	4.7813	-159.963	5.16821			-143.989	4.30213	-132.616	4.46227			-194.715	2.31171	-185.004	2.48572
-118.79	4.57113	-99.1659	4.18823			-124.288	4.64581	-142.923	4.80517			-132.136	4.09838	-134.098	4.66785			-189.263	2.21329	-174.519	2.19853
-124.716	4.9126	-93.9799	4.18921			-130.956	5.01048	-130.329	4.57818			-127.691	4.12164	-140.765	5.03227			-196.812	2.60359	-170.325	2.14728
-115.826	4.79888	-88.7939	4.18959			-145.032	5.60309	-139.219	5.01151			-138.063	4.59871	-142.247	5.23745			-177.1	1.96979	-177.455	2.52232
-113.603	4.89089	-94.7209	4.53187			-130.956	5.33058	-140.701	5.21693			-126.209	4.39415	-128.912	4.98942			-177.519	2.09184	-172.841	2.45561
-95.823	4.50375	-79.9044	4.23648			-129.474	5.44538	-144.405	5.49099			-116.579	4.2586	-132.616	5.26267			-176.261	2.15168	-161.937	2.15247
-104.713	4.93627	-76.1999	4.28307			-122.807	5.4002	-131.07	5.24114			-115.837	4.39528	-125.949	5.21876			-175.842	2.24232	-161.098	2.22766
-104.713	5.09567	-75.4589	4.42011			-111.694	5.21881	-133.292	5.46938			-117.319	4.60007	-124.467	5.33368			-172.487	2.22298	-161.098	2.33446
-104.713	5.25607	-73.2369	4.51164			-108.731	5.2881	-119.957	5.21983			-111.392	4.57795	-127.43	5.58424			-170.809	2.26646	-156.065	2.252
-90.637	4.98293	-86.5719	5.08172			-95.3956	5.03834	-127.366	5.60728			-113.615	4.80442	-120.763	5.54043			-185.908	2.94015	-157.323	2.40587
-81.747	4.86921	-79.1639	5.01393			-98.3588	5.28975	-111.067	5.26699			-129.172	5.4403	-104.464	5.20104			-171.648	2.51157	-163.195	2.73285
-82.488	5.05227	-72.4959	4.96938			-100.582	5.51772	-113.29	5.49505			-115.837	5.19128	-97.7967	5.15703			-159.066	2.14531	-155.645	2.55584
-81.747	5.18891	-70.2729	5.06088			-91.6914	5.40497	-115.512	5.72361			-106.206	5.0556	-109.65	5.68027			-166.615	2.5356	-150.613	2.47398
-87.674	5.5303	-78.4229	5.47157			-97.6182	5.7469	-115.512	5.88351			-108.429	5.28309	-105.946	5.72662			-162.84	2.50041	-153.548	2.69066
-78.783	5.41745	-78.4229	5.63127			-93.9138	5.79343	-116.994	6.08932			-99.5386	5.1693	-105.946	5.88692			-160.324	2.51227	-159.84	3.0336
-77.302	5.53135	-57.6789	5.15427			-77.6151	5.45266	-111.808	6.08985			-96.5746	5.23792	-103.723	5.97864			-162.84	2.71391	-151.451	2.82489
-101.75	6.44184	-56.9379	5.29131			-81.3198	5.72634	-93.2874	5.68082			-87.6846	5.12494	-97.0557	5.93473			-159.485	2.69426	-137.611	2.41206
-78.0426	5.8738	-60.6424	5.56502			-74.6518	5.68165	-105.141	6.20517			-89.1666	5.32973	-102.242	6.25386			-150.258	2.45435	-130.901	2.26668
-78.0426	6.0332	-59.1609	5.6797			-74.6518	5.84145	-107.363	6.43332			-95.8336	5.69333	-97.0557	6.25493			-149.419	2.52944	-135.095	2.53063
-81.747	6.30651	-60.6424	5.88512			-64.2798	5.68309	-102.918	6.45692			-94.3526	5.80647	-90.3881	6.21102			-143.547	2.41536	-145.16	3.01536
-74.339	6.23892	-48.7889	5.68125			-64.2798	5.84309	-111.067	6.86699			-80.2766	5.53475	-92.6106	6.43939			-143.547	2.52236	-134.675	2.72839
-79.525	6.55764	-42.1209	5.6362			-67.9841	6.11706	-119.957	7.30033			-87.6846	5.92104	-94.0923	6.64457			-150.258	2.88085	-133.836	2.80357
-72.857	6.51219	-47.3069	5.95582			-57.6124	5.95832	-98.4734	6.8003			-83.2396	5.9443	-82.9797	6.46421			-155.291	3.17651	-130.481	2.78412
-79.525	6.87724	-45.0839	6.04743			-50.2041	5.89119	-96.2507	6.89193			-72.8686	5.78596	-85.2023	6.69229			-146.903	2.9681	-130.062	2.87477
-78.783	7.01385	-49.5299	6.34382			-36.1278	5.61868	-100.695	7.18874			-70.6451	5.87726	-77.053	6.60289			-137.256	2.71203	-116.641	2.47761
-66.189	6.78634	-43.6029	6.32183			-39.8324	5.89225	-92.5464	7.09827			-66.9416	5.92233	-74.8304	6.69512			-138.095	2.85074	-117.899	2.63137
-63.967	6.87747	-34.7129	6.20851			-55.3898	6.53046	-76.248	6.758			-74.3496	6.30862	-74.8304	6.85502			-146.903	3.2882	-117.48	2.72211
-77.302	7.44745	-31.7489	6.27775			-58.3532	6.78127	-82.1744	7.09992			-74.3496	6.46792	-65.1994	6.72034			-142.289	3.2213	-112.447	2.63985
-75.82	7.56142	-17.6729	6.00521			-59.0944	6.96414	-89.5831	7.48776			-78.0546	6.74079	-68.9037	6.99359			-131.385	2.91836	-105.317	2.47881
-80.266	7.85821	-29.5269	6.52969			-59.8351	7.14659	-90.3239	7.67031			-63.9776	6.46905	-65.1994	7.04044			-121.738	2.66239	-114.124	2.91637
-74.339	7.83552	-31.7489	6.75775			-63.5393	7.42075	-82.1744	7.58012			-61.7556	6.56039	-62.2362	7.10998			-119.641	2.69071	-114.124	3.02277
-58.04	7.49418	-22.1189	6.6222			-54.649	7.30761	-79.2114	7.64891			-46.1976	6.24318	-57.7911	7.13374			-127.191	3.08091	-107.414	2.87728
-66.189	7.90484	-16.1919	6.60001			-34.6464	6.85358	-80.6929	7.85471			-49.1606	6.49243	-59.2727	7.33942			-120.48	2.93522	-97.3481	2.60586
-63.967	7.99597	-25.0819	7.03293			-50.2041	7.49119	-79.9521	7.99186			-72.1276	7.35526	-59.2727	7.49902			-120.061	3.02606	-91.4764	2.49208
-56.558	7.92765	-27.3049	7.26152			-33.1648	7.12767	-76.248	8.0379			-69.1636	7.42388	-57.0501	7.59124			-115.447	2.95976	-98.187	2.85077
-59.521	8.17908	-19.1549	7.17094			-25.7562	7.06044	-68.0984	7.94791			-57.3096	7.22022	-62.2362	7.91038			-106.22	2.71974	-106.994	3.28823
-55.077	8.20165	-15.4509	7.21744			-14.6438	6.87905	-60.6904	7.88029			-45.4566	7.01659	-57.7911	7.93404			-109.995	2.96814	-101.542	3.18991
-53.595	8.31562	-25.8219	7.69576			-13.1618	6.99383	-48.0959	7.65378			-41.7526	7.06254	-49.6418	7.84474			-120.061	3.45266	-98.6064	3.18673
-48.409	8.3165	-23.5999	7.7877			-19.8293	7.35841	-47.3551	7.79083			-32.1216	6.92696	-53.346	8.1181			-115.028	3.3703	-90.2182	2.97802
-36.556	8.11175	-22.8589	7.92493			-15.3844	7.38199	-53.2814	8.13304			-21.7496	6.76859	-53.346	8.2784			-115.028	3.4771	-96.5092	3.32094
-35.815	8.24839	-33.2319	8.40381			-18.3478	7.63281	-51.8	8.24754			-18.0456	6.81445	-61.4952	8.68819			-112.092	3.47351	-104.897	3.74275
-46.186	8.7273	-31.0084	8.4953			-22.7928	7.92962	-61.431	8.70333			-56.5696	8.15286	-45.9375	8.37169			-114.608	3.67465	-104.478	3.83379
-34.3335	8.52257	-19.1549	8.29114			-19.0888	7.97576	-59.9494	8.81773			-39.5306	7.79039	-37.0475	8.25961			-114.608	3.78105	-96.9286	3.6569
-29.147	8.52253	-17.6729	8.40581			-21.3113	8.20382	-68.8394	9.25106			-26.9361	7.56404	-56.3094	9.00936			-110.834	3.74585	-94.4122	3.66877
-48.409	9.2747	-6.56037	8.22421			-13.1618	8.11383	-48.0959	8.77378			-41.0116	8.15455	-48.9009	8.94245			-109.995	3.82144	-89.7988	3.60206
-34.3335	9.00157	-19.8959	8.7942			-6.4942	8.06895	-53.2814	9.09284			-52.8656	8.67701	-50.3826	9.14823			-112.511	4.02247	-80.9912	3.3784
-26.184	8.9106	-25.0819	9.11343			-16.1252	8.52505	-53.2814	9.25314			-55.8286	8.92706	-42.2333	9.05854			-111.253	4.0818	-82.6689	3.54772
-18.775	8.84328	-26.5639	9.31926			-8.7168	8.45731	-57.7268	9.54957			-45.4566	8.76879	-37.7882	9.08269			-102.026	3.84159	-85.1854	3.74896
-26.184	9.2303	-31.7489	9.63805			-2.0493	8.41284	-57.7268	9.70987			-39.5306	8.74669	-37.0475	9.22031			-103.285	3.99545	-80.1524	3.66629
-26.924	9.41334	-22.1189	9.5026			6.1002	8.32245	-49.5774	9.61938			-38.7886	8.88336	-38.5292	9.42549			-99.9293	3.97651	-80.5719	3.78915
-43.964	10.0962	-0.633873	9.00234			6.8409	8.4598	-36.2424	9.37013			-19.5266	8.45281	-25.9347	9.20005			-99.0904	4.0514	-66.7314	3.37572
-43.964	10.2554	-19.8959	9.7544			0.914198	8.80162	-48.0959	9.89408			-29.8991	8.92989	-17.7855	9.11025			-93.2188	3.93753	-70.9254	3.63977
-41.001	10.3247	-14.7099	9.75498			5.359	8.82531	-62.9124	10.5091			-39.5306	9.38419	-30.3799	9.65629			-92.7993	4.02817	-65.8926	3.55741
-41.001	10.4841	-4.33787	9.59613			0.173198	9.14458	-50.3184	10.2822			-59.5331	10.1562	-28.8982	9.77121			-85.6694	3.86693	-65.8926	3.66421
-37.2965	10.5296	3.07013	9.52884			-5.0128	9.46406	-33.2788	9.91921			-51.3836	10.0659	-34.825	10.1123			-89.8635	4.13168	-65.0539	3.7394
-34.3335	10.5989	20.1101	9.16524			-20.5705	10.1017	-41.4284	10.3293			-45.4566	10.0429	-35.5657	10.2953			-86.5083	4.11194	-69.6674	4.01931
-30.629	10.6445	11.9601	9.57592			-8.7168	9.89761	-41.4284	10.4896			-37.3076	9.9527	-36.3065	10.4779			-82.7336	4.07684	-57.0852	3.65305
-25.443	10.6445	9.73813	9.80399			3.8775	9.67101	-46.6139	10.8088			-38.0481	10.1348	-25.9347	10.3205			-81.4754	4.13598	-49.5359	3.47656
-29.147	10.9186	26.0371	9.46355			0.914198	9.92182	-58.4674	11.3326			-47.6796	10.5892	-16.3038	10.1859			-80.6366	4.21157	-52.891	3.70919
-22.48	10.8732	19.3691	9.82801			6.1002	9.92285	-50.3184	11.2426			-51.3836	10.862	-5.93211	10.028			-82.7336	4.39694	-57.0852	3.97325
-13.589	10.7604	-18.4139	11.1491			11.2858	9.92348	-38.4649	11.0384			-42.4936	10.7491	-6.67291	10.2111			-80.2172	4.40881	-52.4715	3.90654
-8.40302	10.7604	-19.8959	11.3545			6.1002	10.2427	-31.0564	10.9712			-43.2346	10.9312	-10.377	10.4847			-78.9589	4.46825	-60.4403	4.31279
-11.367	11.0109	-17.6729	11.4465			17.2126	10.0613	-34.02	11.2221			-32.8626	10.7729	-16.3038	10.8261			-80.6366	4.63787	-49.9551	4.0255
-17.294	11.3533	-17.6729	11.6063			6.8409	10.5402	-47.3551	11.792			-21.7496	10.5919	-25.1941	11.2588			-71.4096	4.39815	-36.9534	3.64369
-12.108	11.3534	-17.6729	11.7661			9.0636	10.6317	-31.7974	11.4737			-26.9361	10.9101	-6.67291	10.8513			-59.6663	4.0636	-32.3401	3.57678
-24.702	11.9003	-33.2319	12.4044			11.2858	10.7238	-33.2788	11.6795			-46.9386	11.6821	-6.67291	11.0114			-50.8587	3.83914	-41.5671	4.0305
-10.626	11.6272	-47.3069	12.9967			9.8042	10.9292	-34.02	11.8621			-43.2346	11.728	-11.118	11.3078			-52.9558	4.02462	-34.8565	3.88491
-4.69902	11.6045	-43.6029	13.0432			2.3956	11.3165	-35.5014	12.068			-29.8991	11.479	-21.4897	11.7853			-56.311	4.25726	-39.8894	4.18058
-27.665	12.4704	-39.8989	13.0892			-6.4942	11.7499	-25.8704	11.932			-18.7866	11.298	-22.2307	11.9683			-63.8603	4.64775	-40.3088	4.30293
-18.775	12.3567	-49.5299	13.5454			9.8042	11.4092	-19.9437	11.9102			-18.0456	11.4347	-3.70951	11.5609			-60.0857	4.61256	-33.179	4.142
-20.257	12.5616	-59.9019	14.0237			4.6182	11.7288	-18.4624	12.0247			-35.0851	12.1159	-22.2307	12.2885			-50.8587	4.37244	-38.2118	4.43766
-37.2965	13.2454	-53.2339	13.9791			13.5084	11.6155	-31.7974	12.5944			-26.9361	12.0257	-11.118	12.1084			-54.6334	4.62074	-32.7595	4.33924
-19.516	12.8586	-33.2319	13.5245			9.0636	11.9121	-19.203	12.3674			-25.4536	12.1397	-22.9714	12.6313			-60.5051	4.94841	-23.5327	4.09933
-15.072	12.8823	-24.3409	13.4117			0.914198	12.3222	-26.6114	12.7549			-18.7866	12.0949	-22.2307	12.7689			-57.5692	4.94452	-20.1774	4.08038
-23.961	13.3148	-17.6729	13.3666			4.6182	12.3688	-27.352	12.9379			-24.7126	12.4358	-22.2307	12.9292			-56.7304	5.01971	-22.6938	4.28141
-3.21802	12.8369	-11.0059	13.3221			3.1367	12.5742	-17.721	12.8017			-35.0851	12.9129	-38.5292	13.588			-58.8275	5.20479	-23.1132	4.40367
-5.44002	13.0655	-14.7099	13.5958			31.2884	11.8699	-16.9804	12.9392			-30.6396	12.9361	-22.9714	13.2718			-46.6647	4.85459	-4.65943	3.81694
-6.18102	13.2477	-15.4509	13.7788			37.9564	11.8249	-15.4988	13.0536			-29.1586	13.0501	-11.118	13.0686			-52.5364	5.18226	-3.40103	3.87667
-2.47702	13.2942	-22.8589	14.1662			30.5477	12.2127	-11.0534	13.0774			-30.6396	13.2548	-2.96871	12.9793			-49.1811	5.16262	-5.91773	4.07791
-2.47702	13.4535	-36.9349	14.7586			33.5112	12.2815	-19.203	13.4875			-35.0851	13.5503	-8.15461	13.2985			-63.4409	5.805	-15.1444	4.53082
-15.072	14.0005	-20.6369	14.4182			33.5112	12.4418	-14.0169	13.4885			-30.6396	13.5736	-5.19121	13.3675			-47.5035	5.3127	-10.1116	4.44845
-22.48	14.3875	-32.4899	14.9418			37.2152	12.4879	-17.721	13.7622			-23.9726	13.5288	-18.5263	13.9361			-38.2765	5.07278	-3.82043	4.31902
-16.553	14.3648	-42.1209	15.3981			37.9564	12.625	-19.9437	13.9908			-16.5636	13.4613	-9.63631	13.8239			-42.0512	5.32158	-4.23993	4.44138
-18.0346	14.5706	-19.1549	14.8523			46.8462	12.5122	-11.7947	13.9003			-13.6006	13.5299	-2.96871	13.7798			-43.7288	5.491	-9.69223	4.7529
-11.367	14.5252	-17.6729	14.9671			49.8096	12.5808	4.50388	13.56			-10.6371	13.5985	1.47629	13.804			-37.0183	5.34551	-9.27283	4.84354
-7.66202	14.5717	-25.0819	15.3546			31.2884	13.31	4.50388	13.7198			-4.71057	13.5764	-9.63631	14.3043			-25.6944	5.02682	-0.46543	4.61979
-2.47702	14.5718	-29.5269	15.6515			14.2492	13.9933	-0.681825	14.0392			-16.5636	14.0989	-17.7855	14.714			-26.9526	5.18099	-4.23993	4.86818
2.70898	14.5719	-19.1549	15.4926			28.3255	13.7212	8.94918	13.9033			-20.2686	14.3724	-21.4897	14.9877			-31.566	5.4609	-1.72343	4.88005
-5.44002	14.9824	-19.1549	15.6529			40.1787	13.5169	-7.34942	14.5642			-16.5636	14.4184	-14.0814	14.9206			-26.9526	5.39399	-11.3697	5.34902
-11.367	15.3239	-25.8219	16.0176			30.5477	13.973	-9.57202	14.7922			-6.93357	14.2828	-1.48701	14.6953			-41.2124	6.03637	-21.4357	5.83415
10.858	14.8015	-22.8589	16.0869			25.3622	14.2922	-14.7581	15.1119			-3.22857	14.3287	-14.0814	15.2407			-65.1185	7.04112	-13.467	5.6414
18.267	14.7332	-30.2679	16.4744			23.8802	14.498	-2.16372	14.8848			-9.15557	14.6697	-28.8982	15.8548			-67.635	7.24245	-3.40103	5.36987
-2.47702	15.5299	-21.3779	16.3613			9.8042	15.0901	-8.09012	15.2271			-17.3046	15.0787	-27.4165	15.9697			-48.7617	6.64006	5.40637	5.14541
-11.367	15.9633	-25.8219	16.6577			16.4718	15.0456	-8.09012	15.387			-12.1186	15.0792	-12.5997	15.6758			-42.4706	6.51013	-2.56243	5.55186
-6.92202	15.9861	-22.1189	16.7042			16.4718	15.2055	2.28158	15.2288			-14.3416	15.3067	0.735586	15.4277			-30.7272	6.17569	-2.56243	5.65816
-4.69902	16.0779	-15.4509	16.6591			12.7677	15.4793	11.9126	15.0928			-29.1586	15.9198	4.43979	15.474			-39.9542	6.6293	-9.27283	6.01694
17.526	15.5545	-4.33787	16.4776			25.3622	15.2524	15.6166	15.1393			-30.6396	16.1246	-8.15461	16.0199			-36.1795	6.594	-5.07883	5.96649
6.41338	16.0562	-11.0059	16.8428			13.5084	15.7767	17.0982	15.2535			-29.8991	16.2612	-10.377	16.2482			-45.4064	7.04722	-0.0459303	5.88383
-10.626	16.739	-30.2679	17.5944			9.8042	16.0503	12.6533	15.5502			-23.2316	16.2164	-8.15461	16.34			-39.5348	6.93305	4.14827	5.83307
-9.14502	16.853	-22.8589	17.527			22.3987	15.8238	15.6166	15.619			-31.3806	16.6254	1.47629	16.2053			-24.4361	6.47246	7.92277	5.79758
14.5625	16.2849	-6.56037	17.1862			17.9532	16.1202	5.98558	16.0748			-41.0116	17.0797	-18.5263	16.9782			-16.8868	6.29596	3.30937	6.07798
4.93198	16.7402	14.1831	16.7092			21.6575	16.1662	5.24498	16.2577			-28.4176	16.8543	1.47629	16.5255			-21.0809	6.55991	-0.88463	6.34214
-10.626	17.3785	8.25613	17.051			25.3622	16.2128	8.94918	16.3038			-21.0096	16.7868	18.5159	16.1639			-29.469	6.98172	-10.5311	6.81091
-18.775	17.7882	-11.0059	17.803			13.5084	16.7366	23.025	16.0319			-24.7126	17.0596	7.40329	16.6641			-30.3078	7.11963	-15.1444	7.09082
-30.629	18.3127	-25.0819	18.3952			20.9167	16.6695	19.3209	16.3054			-19.5266	17.0602	-2.22771	17.1194			-32.4048	7.30551	-15.1444	7.19782
-32.851	18.5403	-18.4139	18.3507			40.9192	16.215	35.6196	15.9652			-21.7496	17.2876	-2.22771	17.2797			-32.4048	7.41221	-12.2086	7.19413
-13.589	18.1089	-26.5639	18.761			23.1392	16.9211	40.8056	15.9658			-21.0096	17.4243	-1.48701	17.4169			-21.0809	7.09311	-13.0475	7.33224
-8.40302	18.1089	-26.5639	18.9213			14.9899	17.3312	37.8421	16.2171			-18.7866	17.5155	-3.70951	17.6449			-23.5973	7.29435	-18.4998	7.64346
-10.626	18.3365	-33.9719	19.3086			21.6575	17.2867	25.9886	16.7408			-16.5636	17.6069	7.40329	17.465			-27.372	7.54274	-8.43413	7.37244
-9.88552	18.4739	-11.7464	18.7861			19.4352	17.5148	34.1379	16.6508			-22.4906	17.9478	0.735586	17.829			-26.5332	7.61813	-6.75643	7.41611
6.41338	18.1325	-16.9329	19.1053			-1.3088	18.3122	17.8396	17.3111			-21.7496	18.0845	0.735586	17.9892			-3.04642	6.84243	3.30937	7.14438
-7.66202	18.7253	-12.4869	19.129			5.359	18.2673	28.2111	17.1529			-12.1186	17.9498	2.95809	18.0811			0.308811	6.82279	-10.1116	7.75515
1.22698	18.6116	-10.2649	19.2206			15.7312	18.1091	25.2476	17.4038			4.17943	17.61	10.3666	18.0144			-5.98227	7.16582	-16.4026	8.09838
0.486976	18.7946	0.107127	19.0624			17.2126	18.2234	28.9518	17.4503			1.21643	17.8601	2.21729	18.4243			-13.5316	7.55652	-12.6281	8.06329
-3.95902	19.0907	-16.9329	19.7454			12.7677	18.5202	39.3236	17.2916			1.95743	17.9968	-5.19121	18.8111			-15.6286	7.74169	-12.6281	8.16989
-13.589	19.5468	-22.8589	20.0877			13.5084	18.6573	49.6953	17.1334			-9.89657	18.5193	-6.67291	19.0168			-4.30467	7.4229	-5.49823	8.00845
-6.92202	19.5013	-16.1919	20.0427			19.4352	18.6356	43.0276	17.4979			-30.6396	19.3139	0.735586	18.9502			-12.2734	7.82865	-3.82043	8.05242
-2.47702	19.5242	-22.8589	20.4079			26.8436	18.5677	40.8056	17.7265			-29.8991	19.4506	8.14389	18.8829			-21.0809	8.26661	5.40637	7.81231
-20.9975	20.2535	-7.30187	20.0898			34.2518	18.5004	34.1379	18.0912			-35.0851	19.7697	13.3298	18.8844			-14.3704	8.12123	-1.30403	8.17089
-15.072	20.2308	2.32913	19.9541			30.5477	18.774	42.287	18.0009			-38.0481	20.0199	11.1073	19.1122			-5.98227	7.91252	-0.0459303	8.23083
-18.775	20.5049	-1.37487	20.2279			29.0662	18.9798	43.0276	18.1381			-33.6036	20.0432	7.40329	19.386			2.40586	7.70402	2.88997	8.22694
-14.33	20.5277	-2.11587	20.4109			27.5842	19.1852	34.1379	18.5714			-30.6396	20.1117	-0.00531443	19.7732			-0.529989	7.9208	7.08387	8.17599
-15.072	20.7105	-13.2279	20.912			32.7702	19.1862	46.7323	18.3444			-6.93357	19.545	10.3666	19.6154			-7.6599	8.29564	-2.14293	8.6291
-18.0346	20.9609	-11.0059	21.0038			28.3255	19.4826	48.9546	18.4364			-8.41457	19.7498	7.40329	19.8665			-10.1763	8.49678	-1.30403	8.70469
-12.8485	20.9619	-12.4869	21.2095			35.7338	19.4154	52.6586	18.4826			13.0704	19.2511	21.479	19.5957			-11.854	8.6662	5.82577	8.54345
-20.9975	21.3717	-4.33787	21.1187			28.3255	19.8028	49.6953	18.7339			-3.96957	19.9332	24.4425	19.6647			-18.5644	9.02498	-3.40103	8.99647
-18.775	21.4637	-7.30187	21.3701			13.5084	20.418	39.3236	19.2122			-6.19157	20.1607	6.66229	20.3697			-30.3078	9.57303	-13.0475	9.46544
-26.184	21.8507	-18.4139	21.8714			29.807	20.0775	38.5826	19.3953			-1.74757	20.184	-0.746114	20.7563			-18.5644	9.23848	-23.5327	9.96623
-28.407	22.0793	-9.52387	21.7586			28.3255	20.2825	60.0676	18.8953			-0.264572	20.298	-5.19121	21.0525			-5.56287	8.85667	-30.2431	10.325
-19.516	21.9655	-10.2649	21.9411			37.2152	20.1697	61.5489	19.0101			-0.264572	20.4573	-10.377	21.3715			-1.7882	8.82127	-10.9505	9.70687
-15.812	22.0112	-25.8219	22.5794			29.0662	20.5799	58.5856	19.2607			-7.67457	20.8436	-2.96871	21.3046			-0.949399	8.89656	-15.5639	9.98657
-11.367	22.0349	-25.8219	22.7393			34.2518	20.5809	55.6221	19.512			-25.4536	21.5484	-5.19121	21.533			2.82523	8.86176	-27.3072	10.5347
-20.9975	22.49	-14.7099	22.5582			38.6972	20.6042	65.253	19.376			-6.19157	21.1179	-7.41371	21.7613			3.24466	8.95241	-31.5014	10.799
-8.40302	22.2633	-20.6369	22.9001			32.0296	20.9692	71.1798	19.3543			-9.15557	21.3681	-0.746114	21.717			-3.46583	9.31109	-41.1477	11.2677
16.785	21.6489	-31.7489	23.4018			20.9167	21.4705	77.1066	19.3322			-18.0456	21.7996	-5.19121	22.0134			7.01931	9.02361	-36.1148	11.1858
14.5625	21.8775	-25.8219	23.3795			23.1392	21.5624	63.7716	19.902			-17.3046	21.9364	-14.0814	22.4455			11.6328	8.9574	-19.3384	10.662
10.858	22.1507	-28.7859	23.6306			13.5084	22.018	66.735	19.9708			-19.5266	22.1647	-5.19121	22.3335			1.14761	9.45798	-7.17583	10.3118
13.081	22.2427	-25.8219	23.6995			10.5452	22.2694	68.9572	20.0628			-16.5636	22.2334	7.40329	22.1081			-6.8211	9.86373	-7.59523	10.4342
1.96798	22.7435	-19.1549	23.6549			25.3622	21.9742	73.4026	20.0863			-17.3046	22.4155	-15.5631	22.9711			-3.04642	9.82853	-8.43413	10.5725
-5.44002	23.1313	0.107127	23.223			39.4379	21.702	81.5516	19.9962			-46.9386	23.4825	-30.3799	23.5852			-13.5316	10.3292	-9.69223	10.7264
-17.294	23.6549	-3.59737	23.4972			32.0296	22.0893	73.4026	20.4063			-34.3446	23.2561	-21.4897	23.4732			-11.4345	10.3571	-18.0804	11.1479
-11.367	23.6331	-7.30187	23.7707			37.2152	22.0903	68.9572	20.703			-18.0456	22.9171	-19.2672	23.565			-13.1122	10.5269	-16.4026	11.1916
-16.553	23.9518	-3.59737	23.8172			28.3255	22.5233	66.735	20.931			-11.3776	22.8723	-8.89531	23.4077			-5.98227	10.3654	-12.2086	11.1411
-6.92202	23.8162	-16.1919	24.364			43.1422	22.2285	64.5123	21.1596			7.88443	22.4417	0.735586	23.2725			-17.7256	10.9137	-9.69223	11.153
12.34	23.3839	-36.1944	25.1388			31.2884	22.7524	78.5881	20.8871			8.62443	22.5784	2.95809	23.3647			-14.7898	10.9098	-19.3384	11.622
6.41338	23.726	-31.0084	25.1393			25.3622	23.0947	71.1798	21.2749			-3.96957	23.1235	17.7749	23.0713			3.24466	10.339	-21.8549	11.8229
7.15398	23.8627	-20.6369	24.981			48.3282	22.5492	72.6616	21.3893			-24.7126	23.9191	2.95809	23.6849			-1.7882	10.6347	-17.6609	11.7724
1.96798	24.1823	-35.4539	25.5959			44.6242	22.8233	46.7323	22.346			-16.5636	23.829	-8.15461	24.1855			-23.1779	11.5446	-8.43413	11.5325
3.44998	24.2962	-30.2679	25.5968			43.1422	23.0286	44.5096	22.5745			-6.93357	23.6934	-12.5997	24.482			-11.854	11.2262	-6.75643	11.5759
12.34	24.1834	-22.8589	25.5289			44.6242	23.1434	34.8786	23.0301			7.88443	23.3989	-11.118	24.5962			-12.2734	11.3485	-12.6281	11.9036
15.303	24.2517	-13.9699	25.4162			59.4406	22.8479	21.5436	23.6			-12.1186	24.1718	4.43979	24.28			-6.40167	11.2344	-21.8549	12.3566
9.37598	24.5941	-21.3779	25.8036			63.8859	22.8718	18.5801	23.8506			-7.67457	24.195	4.43979	24.4398			-5.56287	11.3096	-26.4686	12.6365
-5.44002	25.2086	-33.2319	26.3281			40.9192	23.737	22.2843	23.8972			-11.3776	24.4678	-18.5263	25.3035			-1.36882	11.2589	-13.0475	12.239
-4.69902	25.3461	-26.5639	26.2832			46.1055	23.7379	16.3576	24.239			-12.8596	24.6726	-17.0446	25.4185			-3.88525	11.46	-27.3072	12.8815
6.41338	25.1641	-22.8589	26.3296			74.9982	23.0105	18.5801	24.331			-9.89657	24.7413	-9.63631	25.3515			12.0522	10.9681	-22.6938	12.8148
3.44998	25.4155	-27.3049	26.626			73.5169	23.2162	17.8396	24.5137			-14.3416	25.0377	-10.377	25.5344			10.3746	11.1375	-22.2744	12.9056
6.41338	25.4838	-33.2319	26.9684			69.0716	23.5125	21.5436	24.5602			-5.45107	24.9248	-8.89531	25.6494			0.728231	11.6069	-29.4042	13.28
1.96798	25.7806	-33.2319	27.1283			63.1447	23.8549	16.3576	24.8792			-1.74757	24.9708	11.8481	25.1738			-0.110599	11.7448	-25.2102	13.2295
-6.92202	26.2131	-28.7859	27.1517			63.1447	24.0148	24.507	24.7894			-1.74757	25.1302	16.2933	25.198			15.8268	11.2527	-25.6297	13.3517
-10.626	26.4871	-6.56037	26.6288			62.4042	24.1978	11.9126	25.336			12.3284	24.8593	24.4425	25.1085			11.6328	11.5169	-7.17583	12.7651
-20.257	26.9424	2.32913	26.516			62.4042	24.3576	12.6533	25.4735			8.62443	25.132	13.3298	25.6087			1.98643	11.9863	12.1168	12.1474
-12.108	26.8524	-13.2279	27.1537			65.3672	24.4267	25.2476	25.2466			5.66093	25.3822	15.5525	25.7009			-1.7882	12.2347	10.8586	12.3011
-4.69902	26.7841	-13.9699	27.3368			63.1447	24.6548	25.9886	25.3839			2.69843	25.6332	19.9976	25.7246			-1.7882	12.3411	-0.46543	12.8332
-26.184	27.6045	-17.6729	27.6105			62.4042	24.8378	20.8026	25.703			-21.0096	26.5187	0.735586	26.4749			11.6328	11.9435	-4.65943	13.0971
-21.739	27.6273	-14.7099	27.6797			69.0716	24.7929	9.68988	26.2046			-29.1586	26.9277	1.47629	26.6125			16.2463	11.8769	-2.56243	13.1255
-17.294	27.651	-16.1919	27.8851			59.4406	25.249	6.72658	26.4554			-21.0096	26.8375	-2.96871	26.9084			3.24466	12.4721	-13.467	13.6418
-14.33	27.7193	-13.2279	27.9543			36.4745	26.1142	20.8026	26.1834			-20.2686	26.9751	-20.008	27.5905			-0.949399	12.7364	-0.46543	13.2597
-6.92202	27.652	-6.56037	27.9093			41.6606	26.1152	11.9126	26.6164			-13.6006	26.9303	-9.63631	27.4333			2.40586	12.7167	2.47057	13.2561
-5.44002	27.7659	0.848127	27.842			52.7732	25.9338	19.3209	26.5491			-5.45107	26.8399	2.95809	27.2073			14.988	12.3507	-6.33693	13.6938
-6.18102	27.949	0.107127	28.0244			41.6606	26.4354	28.9518	26.4131			10.8474	26.5001	10.3666	27.1407			22.5373	12.1743	-12.6281	14.0368
-12.8485	28.3131	-8.04287	28.4351			56.4772	26.1401	18.5801	26.892			18.2554	26.4335	22.9608	26.9147			39.733	11.6346	-5.49823	13.8755
-14.33	28.5189	-17.6729	28.8908			52.0322	26.4369	17.8396	27.0745			-7.67457	27.3871	8.88489	27.5061			41.83	11.6625	-1.30403	13.8249
-22.48	28.9286	-22.8589	29.2104			53.5138	26.5511	4.50388	27.6444			-23.9726	28.0457	-12.5997	28.3244			40.5718	11.8164	-0.46543	13.9
-23.961	29.1344	-19.1549	29.2564			56.4772	26.6203	2.28158	27.8724			-21.0096	28.1152	-0.746114	28.1212			33.8613	12.1754	-13.467	14.4948
-13.589	28.9752	-22.1189	29.5078			49.0689	27.0078	10.4306	27.7823			-29.1586	28.5242	14.0708	27.8278			15.8268	12.9593	-13.0475	14.5857
-6.92202	28.9306	-22.8589	29.6904			53.5138	27.0316	19.3209	27.6695			-19.5266	28.3886	11.1073	28.0787			6.1805	13.4282	-18.0804	14.8819
14.5625	28.43	-5.07887	29.3045			55.7364	27.1231	11.1718	28.0797			-1.74757	28.0034	1.47629	28.5335			2.82523	13.661	-26.0491	15.2877
1.22698	29	-5.07887	29.4643			40.1787	27.7612	17.8396	28.0352			-9.15557	28.3906	-2.22771	28.8073			7.43873	13.5947	-15.1444	14.9846
-0.254024	29.2049	-25.8219	30.262			23.1392	28.4444	16.3576	28.2405			-15.8236	28.7541	-2.96871	28.9902			9.11635	13.6381	-7.17583	14.7922
1.22698	29.3196	-39.1574	30.8319			45.3647	27.9221	22.2843	28.2188			-6.93357	28.6412	5.92149	28.8779			2.82523	13.9811	-7.17583	14.8988
11.5995	29.1602	-30.2679	30.7184			45.3647	28.0819	20.8026	28.4242			1.21643	28.5519	5.92149	29.038			-0.949399	14.2293	-2.14293	14.8164
9.37598	29.3888	-22.8589	30.651			57.9592	27.8554	17.0982	28.6983			-7.67457	28.9836	13.3298	28.9709			1.98643	14.2261	-1.72343	14.907
-1.73602	29.8905	-5.07887	30.2647			43.8828	28.4475	6.72658	29.1766			13.8109	28.485	22.22	28.8589			14.1492	13.8758	-7.59523	15.2347
1.22698	29.9589	-5.81987	30.4478			41.6606	28.6759	12.6533	29.155			11.5874	28.7133	5.92149	29.5184			13.3104	14.0138	-13.8862	15.5774
-5.44002	30.3239	-5.81987	30.6076			27.5842	29.2681	31.9153	28.7229			-5.45107	29.3945	0.735586	29.837			9.95515	14.2464	-17.6609	15.8258
-18.0346	30.8702	-8.78387	30.8589			17.2126	29.747	22.2843	29.179			2.69843	29.3043	26.6651	29.2031			13.3104	14.2273	-29.4042	16.3736
-12.108	30.8485	-25.8219	31.5423			33.5112	29.4062	25.2476	29.2479			-6.93357	29.7596	11.8481	29.8172			17.0851	14.1921	-21.4357	16.1812
-18.775	31.2127	-18.4139	31.475			49.0689	29.0887	31.1746	29.2262			-12.1186	30.0778	-8.89531	30.6125			5.34168	14.7398	-22.6938	16.335
-17.294	31.3275	-19.1549	31.6575			52.7732	29.1347	41.5462	29.0674			-9.89657	30.1692	-8.89531	30.7728			13.7298	14.5311	-20.1774	16.3472
-9.14502	31.2365	-10.2649	31.5447			54.9957	29.2268	51.9179	28.9092			-23.2316	30.7378	-0.00531443	30.6608			22.5373	14.3074	-20.1774	16.4541
-4.69902	31.2602	-22.1189	32.0687			52.0322	29.4777	42.287	29.3649			-8.41457	30.4434	-3.70951	30.934			27.1508	14.2405	-17.6609	16.4661
4.93198	31.1237	-27.3049	32.3881			52.7732	29.6151	31.1746	29.8665			0.475428	30.3305	-3.70951	31.0941			22.5373	14.5205	-20.5968	16.6828
-3.21802	31.5343	-25.8219	32.5025			57.9592	29.6158	31.9153	30.004			-17.3046	31.0353	-17.0446	31.6624			17.0851	14.8319	-14.3056	16.5531
4.18998	31.4661	-15.4509	32.3441			58.6998	29.7531	29.6926	30.2321			-12.1186	31.0358	14.8115	30.8471			9.11635	15.2381	-3.40103	16.2507
-2.47702	31.8312	0.848127	32.0032			63.1447	29.7764	33.3966	30.2786			3.43843	30.7187	16.2933	30.9619			6.59993	15.4393	1.21237	16.1837
-11.367	32.2637	-10.2649	32.505			56.4772	30.1414	22.2843	30.7795			8.62443	30.7202	22.9608	30.9175			14.1492	15.2621	-2.98183	16.4479
-15.812	32.5606	-5.07887	32.5054			54.9957	30.3468	30.4336	30.6895			8.62443	30.8796	14.8115	31.3275			19.1821	15.1797	-4.65943	16.6177
-25.443	33.0166	-19.1549	33.0981			69.0716	30.0748	36.3601	30.6674			8.62443	31.039	7.40329	31.7147			24.215	15.0977	-4.23993	16.7087
-23.961	33.1305	-10.2649	32.9849			60.9225	30.4849	28.9518	31.0552			-15.8236	31.9481	-5.19121	32.2602			32.1837	14.9048	-8.43413	16.9728
-4.69902	32.699	-7.30187	33.0542			81.6659	30.0081	22.2843	31.4198			2.69843	31.54	1.47629	32.2163			39.3136	14.7436	-11.7892	17.2053
-6.18102	32.904	-0.633873	33.0091			72.035	30.4638	32.656	31.2617			-18.0456	32.3347	8.14389	32.1723			30.0867	15.1969	-11.3697	17.2966
1.96798	32.8139	8.25613	32.8963			63.1447	30.8972	43.0276	31.1028			-23.2316	32.6539	-15.5631	33.0581			35.9584	15.0831	2.47057	16.8831
-0.254024	33.0416	6.77513	33.1015			71.2942	30.8072	40.0643	31.3542			-16.5636	32.6091	-22.9714	33.4453			26.7314	15.5364	14.214	16.5486
-1.73602	33.2474	-3.59737	33.5804			74.9982	30.8532	37.1013	31.6051			-23.9726	32.9954	-17.0446	33.4237			21.6985	15.8318	4.56757	17.0181
1.96798	33.2929	2.32913	33.5581			80.1844	30.854	26.7292	32.0839			-3.96957	32.543	-4.45041	33.1982			6.1805	16.5214	2.05107	17.2191
-9.14502	33.7946	-5.81987	33.9689			80.1844	31.0138	26.7292	32.2442			5.66093	32.4075	-8.15461	33.472			3.24466	16.7388	1.63187	17.3414
-0.995024	33.7044	-8.04287	34.197			83.8886	31.0605	36.3601	32.1079			-3.22857	32.8391	-9.63631	33.6772			15.8268	16.3725	-11.7892	17.952
3.44998	33.7273	-11.0059	34.4483			84.6292	31.1975	40.0643	32.1546			-8.41457	33.1582	2.21729	33.4744			20.0209	16.3217	-13.8862	18.1378
4.93198	33.8421	-19.1549	34.8589			83.8886	31.3805	38.5826	32.3599			-3.22857	33.1587	9.62559	33.4079			18.3433	16.4911	6.66467	17.4725
5.67298	33.9787	-14.7099	34.8823			83.8886	31.5405	33.3966	32.6794			-11.3776	33.5686	2.95809	33.7718			24.215	16.3776	-0.46543	17.8468
-8.40302	34.5713	-13.2279	34.997			89.8152	31.5186	35.6196	32.7711			-31.3806	34.3406	-11.8587	34.3859			16.6656	16.7678	-15.1444	18.5053
4.18998	34.3439	-13.9699	35.1796			88.3335	31.724	37.1013	32.8859			-26.1946	34.3411	-17.7855	34.7278			30.5061	16.3543	-28.5655	19.1159
6.41338	34.4358	-16.1919	35.408			99.4462	31.543	34.1379	33.1367			-29.8991	34.6149	-20.749	34.9782			22.9568	16.7445	-17.2414	18.7971
-0.254024	34.8001	-22.1189	35.7499			92.0376	31.9304	27.4704	33.5017			-39.5306	35.0693	-14.0814	34.9343			22.9568	16.8515	-22.6938	19.1086
4.18998	34.8239	-22.1189	35.9102			85.3702	32.2955	28.9518	33.6161			-21.7496	34.684	-11.118	35.0032			25.0538	16.8792	-20.1774	19.1209
16.785	34.5972	-6.56037	35.5921			97.2237	32.0909	18.5801	34.095			-11.3776	34.5266	5.92149	34.6418			32.1837	16.7181	-25.6297	19.4324
15.303	34.8021	5.29213	35.3883			101.669	32.1148	40.0643	33.595			-3.96957	34.4591	-5.93211	35.1651			28.8284	16.9505	-24.7908	19.5075
21.23	34.7803	5.29213	35.5481			94.2602	32.5021	63.0306	33.0497			-1.00657	34.5287	-23.7124	35.8695			40.5718	16.6165	-31.082	19.8507
43.456	34.2567	2.32913	35.7994			95.7418	32.6169	54.8813	33.4603			8.62443	34.3931	-14.8221	35.7575			53.154	16.2501	-34.4371	20.0834
20.489	35.1226	-10.2649	36.3461			108.336	32.39	57.104	33.5518			14.5514	34.371	5.18049	35.3052			49.3793	16.4986	-34.8565	20.2055
-3.95902	36.0331	-35.4539	37.2803			106.855	32.5958	50.4366	33.9169			2.69843	34.8943	10.3666	35.3062			36.7972	17.078	-17.2414	19.6504
10.117	35.761	-22.8589	37.0532			107.595	32.7329	49.6953	34.0996			-5.45107	35.3031	10.3666	35.4665			20.0209	17.815	-8.85343	19.4425
9.37598	35.9439	-8.78387	36.7811			121.672	32.4609	51.1772	34.2144			-3.96957	35.418	5.18049	35.7855			19.1821	17.9532	12.1168	18.7611
16.044	35.8985	-8.04287	36.9182			111.3	32.9393	47.473	34.4879			0.475428	35.4413	-5.93211	36.2856			35.1195	17.4611	5.82577	19.1041
6.41338	36.3546	-8.04287	37.0783			112.781	33.0541	42.287	34.8075			-5.45107	35.7822	-5.93211	36.4459			35.9584	17.5361	4.98687	19.2425
1.22698	36.6734	0.107127	36.9877			106.855	33.3959	56.3633	34.535			-3.96957	35.8971	-18.5263	36.9919			44.7659	17.3122	-1.72343	19.6011
10.117	36.5606	14.9241	36.6928			103.15	33.6698	38.5826	35.2414			4.17943	35.8069	5.92149	36.403			50.6376	17.1981	5.82577	19.4242
28.638	36.151	5.29213	37.1491			129.821	33.0105	28.2111	35.7196			5.66093	35.9219	7.40329	36.518			43.0882	17.5883	4.56757	19.5778
19.7486	36.5844	-13.9699	37.9006			124.635	33.3301	47.473	35.2883			-8.41457	36.5123	-5.93211	37.0862			39.3136	17.8368	-1.30403	19.9055
10.858	37.0177	-0.633873	37.6511			114.263	33.8089	48.2136	35.4259			-9.89657	36.718	-22.9714	37.7683			27.5702	18.3848	-13.0475	20.453
2.70898	37.4275	13.4421	37.3787			117.967	33.855	44.5096	35.6994			-15.0826	37.0361	-27.4165	38.0648			35.9584	18.1763	-11.7892	20.5125
-11.367	38.0202	-20.6369	38.5859			129.821	33.6513	54.1406	35.5638			-12.1186	37.1047	-20.749	38.0204			40.9912	18.0936	-12.2086	20.6353
1.22698	37.7926	-28.7859	38.996			123.153	34.0159	59.3262	35.5646			-6.19157	37.0835	-15.5631	38.0219			46.8629	17.9798	-15.1444	20.852
22.7115	37.2928	-14.7099	38.724			120.19	34.2672	58.5856	35.7475			-6.19157	37.2429	-19.2672	38.2954			38.8942	18.3862	-0.0459303	20.3914
7.15398	37.9302	-23.5999	39.1567			140.192	33.8127	77.1066	35.3385			-1.74757	37.2671	-10.377	38.1829			32.1837	18.7447	4.98687	20.3088
-7.66202	38.5456	-21.3779	39.2487			132.784	34.2005	74.1433	35.5899			-13.6006	37.7894	-17.7855	38.5702			25.8926	19.0876	16.7304	19.9747
-4.69902	38.6148	-25.0819	39.5223			118.708	34.7927	66.735	35.9772			-6.93357	37.7455	-18.5263	38.7531			19.1821	19.4461	9.60037	20.3493
2.70898	38.5467	-11.0059	39.2502			133.525	34.4977	74.1433	35.91			1.95743	37.6326	-17.7855	38.8904			27.5702	19.2382	-6.75643	21.0701
-10.626	39.1166	-5.07887	39.228			152.046	34.0887	68.9572	36.2294			-9.15557	38.1324	-11.118	38.8464			31.3449	19.2029	-13.8862	21.445
-0.995024	38.9801	-0.633873	39.2517			151.305	34.2717	68.2166	36.4119			-12.1186	38.3834	-4.45041	38.802			40.9912	18.947	-2.98183	21.1418
15.303	38.6397	0.848127	39.366			146.119	34.5908	76.3659	36.3219			-6.19157	38.3613	-3.70951	38.9396			40.1524	19.0851	2.47057	21.0436
35.306	38.1854	-2.85687	39.6401			159.454	34.3417	79.3293	36.3908			-3.22857	38.4308	-0.00531443	38.9865			44.7659	19.0187	-7.17583	21.5127
45.678	38.0262	-8.78387	39.9825			167.604	34.2512	77.1066	36.6194			-9.89657	38.7943	2.95809	39.0556			36.3777	19.4403	-10.5311	21.7455
31.602	38.6189	-12.4869	40.2562			156.491	34.7527	80.8106	36.6654			0.475428	38.6369	-7.41371	39.5333			39.733	19.421	-5.49823	21.6631
17.526	39.2106	-27.3049	40.8717			142.415	35.345	79.3293	36.8712			4.17943	38.6828	-13.3404	39.8751			37.2166	19.6219	1.63187	21.5019
30.861	38.9613	-20.6369	40.8265			150.564	35.2549	79.3293	37.0311			5.66093	38.7978	-21.4897	40.2846			30.5061	19.9811	4.98687	21.4828
30.12	39.1443	-2.85687	40.4404			152.046	35.3692	85.9969	36.9866			3.43843	39.0252	-18.5263	40.3541			33.8613	19.9618	3.72877	21.6366
41.973	38.9395	-3.59737	40.6232			152.046	35.5296	77.8476	37.3972			-10.6371	39.6157	-11.8587	40.3102			43.0882	19.7216	6.24527	21.6485
41.973	39.0998	-1.37487	40.7151			134.266	36.2357	86.7376	37.284			-4.71057	39.5945	-0.00531443	40.1069			41.83	19.8755	0.79297	21.9604
37.529	39.3957	3.07013	40.7383			149.083	35.9405	95.6278	37.1711			18.2554	39.0504	2.21729	40.1992			38.0554	20.1241	2.88997	21.9883
37.529	39.556	-8.78387	41.2629			170.567	35.4409	97.8501	37.2626			17.5144	39.2334	-2.22771	40.4957			37.2166	20.2622	-3.82043	22.3468
29.379	39.9667	-21.3779	41.8096			165.381	35.76	110.445	37.0361			24.1824	39.1886	1.47629	40.5421			33.4419	20.5106	-2.98183	22.4219
30.861	40.0806	-8.04287	41.5603			163.9	35.9658	90.4416	37.8103			10.8474	39.7573	8.14389	40.4982			36.7972	20.4911	-4.65943	22.5918
34.565	40.127	-8.04287	41.7201			176.494	35.7389	91.9236	37.9251			-12.8596	40.6428	0.735586	40.8849			41.4106	20.4249	0.37357	22.5094
18.267	40.7871	-2.85687	41.721			186.125	35.6034	103.777	37.7209			-9.89657	40.7123	-0.746114	41.0904			48.5405	20.2634	0.79297	22.6002
-4.69902	41.6529	-25.0819	42.5642			183.902	35.8315	100.073	37.9949			0.475428	40.554	-2.22771	41.296			50.2181	20.307	2.88997	22.6283
-5.44002	41.836	-21.3779	42.61			160.195	36.7199	103.036	38.0641			4.92043	40.578	-3.70951	41.5013			37.2166	20.9025	4.14827	22.6877
15.303	41.3581	-13.9699	42.5426			162.418	36.8115	104.518	38.1786			1.21643	40.8509	7.40329	41.3212			38.0554	20.9774	7.50337	22.668
15.303	41.5183	-7.30187	42.4977			177.975	36.494	114.149	38.043			0.475428	41.0339	11.1073	41.368			41.4106	20.9581	10.0198	22.6802
16.785	41.6322	4.55163	42.2938			181.68	36.5399	118.594	38.0663			7.14343	40.9891	15.5525	41.3917			32.6031	21.3953	-2.14293	23.2442
11.5995	41.9517	13.4421	42.1805			180.198	36.7456	104.518	38.6588			4.92043	41.2174	7.40329	41.8016			15.4074	22.1484	-2.98183	23.3821
12.34	42.0893	18.6271	42.1815			179.457	36.9283	118.594	38.3863			-3.22857	41.6264	-5.93211	42.3704			10.3746	22.4442	-4.23993	23.536
19.008	42.0438	3.07013	42.8193			180.939	37.043	110.445	38.7969			-8.41457	41.9455	-4.45041	42.4848			9.11635	22.5977	-13.0475	23.9737
9.37598	42.5	11.9601	42.7065			189.088	36.9525	103.777	39.162			-6.93357	42.0595	-13.3404	42.9173			13.7298	22.5311	-3.40103	23.718
15.303	42.4773	6.77513	43.0256			176.494	37.4997	114.149	39.0032			1.21643	41.9702	-18.5263	43.2363			34.2807	21.8659	10.0198	23.3205
12.34	42.7287	10.4781	43.0722			192.051	37.1822	114.89	39.1408			-2.48807	42.2431	2.21729	42.7608			42.6688	21.6575	25.1184	22.8601
6.41338	43.0709	-4.33787	43.6874			193.533	37.2965	123.039	39.0504			0.475428	42.3126	2.21729	42.9211			36.3777	22.0003	20.0856	23.1559
33.824	42.3882	-3.59737	43.8245			134.266	39.2771	112.667	39.5292			17.5144	41.95	-2.96871	43.2402			32.1837	22.2644	14.214	23.4829
28.638	42.7079	-13.2279	44.2806			51.2916	41.9852	104.518	39.9393			3.43843	42.5414	-2.22771	43.3774			27.9896	22.529	17.1499	23.4792
31.602	42.7762	-17.6729	44.5771			23.8802	42.9872	120.076	39.6218			0.475428	42.7915	-10.377	43.7872			28.8284	22.6039	10.4393	23.8383
44.1966	42.5496	-10.2649	44.5098			4.6182	43.7387	122.298	39.7131			24.1824	42.2257	-17.7855	44.1741			28.409	22.7264	-2.14293	24.4174
33.824	43.0283	1.58913	44.3054			2.3956	43.9672	120.076	39.9418			11.5874	42.7709	3.69879	43.6763			19.6015	23.1638	-8.43413	24.7604
31.602	43.256	3.07013	44.4203			10.5452	43.8767	118.594	40.1475			18.2554	42.7269	32.5917	42.9517			18.3433	23.318	-1.72343	24.6154
19.008	43.8032	-4.33787	44.8077			-5.7535	44.5376	128.225	40.0115			16.7734	42.9317	22.9608	43.4065			10.3746	23.724	-2.56243	24.7534
19.7486	43.9408	-16.9329	45.3549			2.3956	44.4471	126.743	40.2174			14.5514	43.1601	-0.746114	44.2926			16.2463	23.61	-7.17583	25.0333
27.898	43.8498	-6.56037	45.1962			3.1367	44.5847	138.597	40.0132			14.5514	43.3195	-3.70951	44.5437			21.6985	23.5121	7.08387	24.6045
32.343	43.8735	9.73813	44.8557			-1.3088	44.8811	146.005	39.946			1.95743	43.8654	6.66229	44.3859			27.1508	23.414	4.14827	24.8214
25.675	44.2378	13.4421	44.902			-13.9028	45.4282	150.45	39.9693			-6.19157	44.2743	5.92149	44.5689			33.8613	23.2682	2.47057	24.9911
33.084	44.1704	3.07013	45.3804			10.5452	44.8376	146.005	40.2662			2.69843	44.1623	-8.89531	45.183			40.5718	23.1228	9.18107	24.8454
32.343	44.3534	3.81113	45.518			7.5816	45.0884	153.414	40.1989			-0.264572	44.4125	-4.45041	45.2067			39.3136	23.2771	8.76157	24.9683
38.27	44.3308	1.58913	45.7461			9.0636	45.203	155.636	40.2905			-4.71057	44.7089	8.14389	44.9813			41.83	23.289	1.21237	25.3583
36.047	44.5593	-13.2279	46.3616			15.7312	45.1581	157.859	40.3823			-8.41457	44.9818	4.43979	45.255			40.1524	23.4586	-2.14293	25.5909
36.047	44.7196	-13.9699	46.5442			26.1028	44.9998	152.673	40.7014			-21.0096	45.5277	-8.89531	45.8233			34.7001	23.7699	-1.72343	25.6822
26.416	45.1749	-3.59737	46.3859			17.9532	45.41	153.414	40.8389			9.36543	44.7568	-10.377	46.0289			35.1195	23.8612	-4.23993	25.8832
33.824	45.1074	0.848127	46.4091			-7.9762	46.3667	155.636	40.9306			23.4414	44.486	-11.8587	46.2346			31.3449	24.1097	6.66467	25.5802
30.861	45.3579	-3.59737	46.706			-6.4942	46.481	132.67	41.7962			23.4414	44.6454	-6.67291	46.2354			38.4748	23.9483	4.56757	25.7658
38.27	45.2906	-17.6729	47.2983			-15.3844	46.9144	135.633	41.8655			2.69843	45.441	-0.746114	46.2142			26.7314	24.496	7.50337	25.7622
47.9	45.155	-15.4509	47.3903			-5.7535	46.7784	137.115	41.9798			14.5514	45.2374	6.66229	46.1472			20.4403	24.8392	-4.65943	26.3257
34.565	45.7241	-16.9329	47.5959			2.3956	46.6883	130.448	42.3449			10.1064	45.5337	-5.19121	46.6705			20.4403	24.9458	5.40637	26.054
36.047	45.8388	2.32913	47.1641			13.5084	46.507	126.002	42.6412			-2.48807	46.0788	-8.15461	46.9215			26.7314	24.8162	5.82577	26.1454
39.751	45.8853	20.1101	46.778			-7.9762	47.3271	120.076	42.9835			1.95743	46.1029	-13.3404	47.2403			34.7001	24.6237	7.92277	26.173
44.1966	45.9081	-13.2279	47.962			-5.7535	47.4189	126.743	42.9386			-6.19157	46.5128	-11.8587	47.3551			38.4748	24.5886	16.7304	25.9487
50.123	45.8863	9.73813	47.4168			7.5816	47.1691	140.819	42.6664			0.475428	46.468	-2.22771	47.2205			25.4732	25.1834	16.7304	26.0558
41.233	46.3197	-5.81987	48.0547			5.359	47.3977	143.042	42.7585			7.14343	46.4241	3.69879	47.1988			27.9896	25.1954	16.7304	26.1622
30.861	46.7978	-2.11587	48.1012			-7.9762	47.9672	151.191	42.668			10.8474	46.47	10.3666	47.1549			19.1821	25.6333	8.34227	26.584
36.788	46.7759	-8.78387	48.4658			11.2858	47.5359	148.228	42.9192			17.5144	46.426	-6.67291	47.8368			20.0209	25.7083	7.50337	26.7224
31.602	47.0946	-13.9699	48.7854			17.2126	47.5137	148.968	43.0564			7.14343	46.9031	-8.89531	48.0648			22.9568	25.7047	7.50337	26.829
29.379	47.3232	-19.8959	49.1279			23.1392	47.4919	155.636	43.0119			4.92043	47.1314	-16.3038	48.452			26.312	25.6853	-4.23993	27.3768
34.565	47.3242	-15.4509	49.1511			21.6575	47.6972	148.228	43.3997			3.43843	47.3362	-15.5631	48.5896			29.6672	25.6661	-4.23993	27.4832
43.456	47.2103	11.9601	48.469			-18.3478	49.0862	146.746	43.6051			13.0704	47.2015	-17.0446	48.7948			23.7956	25.9933	-6.33693	27.6691
45.678	47.3024	17.1461	48.4696			-9.4578	48.9731	153.414	43.5606			10.1064	47.4526	-5.19121	48.592			33.0225	25.7531	-2.14293	27.6182
53.086	47.235	8.99713	48.8803			5.359	48.6783	172.676	43.1288			11.5874	47.5666	8.14389	48.3439			35.1195	25.7814	-0.0459303	27.6458
76.794	46.666	16.4051	48.8125			13.5084	48.588	178.602	43.1069			29.3684	47.1823	-0.00531443	48.7534			41.83	25.6359	2.05107	27.6742
70.126	47.0312	17.1461	48.95			18.6945	48.5887	174.157	43.4032			14.5514	47.7954	-11.118	49.2539			46.0241	25.5849	-7.17583	28.1272
63.4585	47.3963	-5.81987	49.8155			25.3622	48.5442	176.38	43.4953			14.5514	47.9557	-12.5997	49.4596			46.8629	25.66	-8.01473	28.2653
68.644	47.3964	-1.37487	49.8392			8.3222	49.2273	177.121	43.6328			9.36543	48.2739	6.66229	49.0297			45.6047	25.8141	-10.1116	28.4512
70.867	47.4884	4.55163	49.8174			17.2126	49.1146	163.045	44.225			9.36543	48.4342	12.589	49.0081			48.9599	25.7947	-12.2086	28.6363
67.903	47.7397	14.9241	49.6586			28.3255	48.9332	161.563	44.4308			9.36543	48.5936	8.14389	49.3041			46.4435	25.9958	-11.3697	28.7115
77.534	47.6032	20.1101	49.6595			28.3255	49.0935	172.676	44.2493			4.17943	48.9126	3.69879	49.6004			34.7001	26.5434	5.40637	28.1877
67.162	48.0821	6.77513	50.229			23.1392	49.4125	184.529	44.0456			-5.45107	49.3679	-0.746114	49.897			41.83	26.3826	16.311	27.8852
73.089	48.0603	3.81113	50.4802			10.5452	49.9596	183.788	44.2282			10.1064	49.0508	3.69879	49.9206			45.1853	26.363	18.408	27.913
91.61	47.6506	6.03413	50.5718			21.6575	49.7782	186.011	44.3203			23.4414	48.8027	-5.19121	50.3532			43.5077	26.5327	19.2469	27.9879
81.238	48.1297	3.81113	50.8004			22.3987	49.9158	188.233	44.4123			10.8474	49.3478	-4.45041	50.4908			49.3793	26.4192	16.311	28.2052
82.72	48.2434	18.6271	50.505			8.3222	50.5081	177.861	44.8905			29.3684	48.9409	-10.377	50.8322			31.7643	27.1873	-2.98183	29.0364
81.238	48.4492	2.32913	51.1661			13.5084	50.5087	173.416	45.1873			21.2194	49.3506	-7.41371	50.9018			35.9584	27.1364	-14.3056	29.5685
82.72	48.564	-1.37487	51.4401			15.7312	50.6008	164.526	45.6201			16.0334	49.6688	8.88489	50.5629			38.0554	27.164	-16.8221	29.7701
91.61	48.4502	-3.59737	51.6682			9.0636	50.9653	171.934	45.5529			7.14343	50.1014	9.62559	50.6999			46.4435	26.956	-13.467	29.7505
84.943	48.8154	-11.7464	52.0788			19.4352	50.8071	181.565	45.4174			-5.45107	50.6465	-7.41371	51.382			53.5734	26.7949	-13.0475	29.8413
95.315	48.657	14.9241	51.4194			17.9532	51.0125	188.974	45.3498			-4.71057	50.7841	11.8481	50.9523			49.7988	27.0431	-13.467	29.964
101.242	48.6342	20.1101	51.4203			14.9899	51.2638	194.901	45.328			-1.00657	50.8301	-0.00531443	51.4752			49.7988	27.1497	-13.467	30.0706
98.278	48.8856	-1.37487	52.2402			30.5477	50.9457	180.825	45.9201			-1.74757	51.013	4.43979	51.4993			42.2494	27.5402	-32.3401	30.8862
101.242	48.9548	-10.2649	52.6734			26.1028	51.2426	187.492	45.8757			4.17943	50.9917	0.735586	51.7732			64.478	26.8117	-27.3072	30.8036
109.391	48.8639	6.03413	52.333			17.9532	51.6527	196.382	45.7624			6.40243	51.0831	2.21729	51.8876			55.251	27.265	-20.5968	30.6586
102.723	49.229	15.6641	52.1969			34.2518	51.3122	197.864	45.8772			10.1064	51.1299	2.95809	52.0251			46.0241	27.7185	-6.75643	30.2451
106.427	49.2755	13.4421	52.4255			31.2884	51.5636	203.791	45.8553			1.95743	51.5389	0.735586	52.2536			35.9584	28.2033	-5.91773	30.3202
119.021	49.0478	23.8136	52.2668			24.6209	51.9282	198.605	46.1745			20.4784	51.1319	0.735586	52.4134			45.1853	27.9633	1.21237	30.1594
117.54	49.2536	20.8506	52.5181			26.8436	52.0203	203.05	46.1983			12.3284	51.5418	3.69879	52.4827			44.7659	28.0854	2.47057	30.2186
111.613	49.596	11.2191	52.9738			18.6945	52.4303	203.791	46.3353			11.5874	51.7239	-9.63631	53.051			45.1853	28.1768	7.50337	30.1361
103.464	50.0058	13.4421	53.0658			28.3255	52.295	196.382	46.7232			16.7734	51.7253	-18.5263	53.4835			44.3465	28.3147	-0.0459303	30.5266
108.65	50.0067	18.6271	53.0664			29.807	52.4092	200.827	46.7469			18.2554	51.8392	-14.0814	53.5077			48.5405	28.2638	7.50337	30.3496
107.167	50.2125	14.1831	53.3632			22.3987	52.797	205.273	46.7702			9.36543	52.2718	-2.22771	53.3046			44.3465	28.528	15.0526	30.1727
99.759	50.5995	24.5541	53.2046			9.0636	53.3665	201.569	47.0442			13.8109	52.296	-2.96871	53.4875			42.6688	28.6979	8.34227	30.5316
112.354	50.3728	20.8506	53.4783			7.5816	53.5722	213.422	46.8401			9.36543	52.5914	-0.746114	53.5798			56.5093	28.2846	13.3751	30.4493
119.762	50.3056	29.7401	53.3655			17.9532	53.414	211.2	47.0687			17.5144	52.5021	-3.70951	53.8303			56.0898	28.4068	2.05107	30.9813
133.097	50.0553	21.5911	53.7756			6.1002	53.9375	207.495	47.3425			13.8109	52.7759	-7.41371	54.1041			55.6704	28.5296	-8.43413	31.482
126.429	50.4204	34.9261	53.5263			3.8775	54.1662	214.163	47.2976			21.2194	52.7083	-8.15461	54.2871			50.2181	28.841	-6.33693	31.51
118.28	50.831	37.1491	53.6179			14.2492	54.0075	202.309	47.8219			23.4414	52.8006	-5.19121	54.3562			41.83	29.2625	4.14827	31.2224
95.315	51.6959	11.9601	54.552			20.9167	53.963	197.864	48.1182			17.5144	53.1415	1.47629	54.312			52.3152	28.9753	11.2781	31.0612
114.577	51.2644	10.4781	54.7578			-0.567402	54.7827	209.718	47.9145			15.2924	53.3698	5.92149	54.3362			57.3481	28.8932	13.7946	31.0737
144.951	50.4916	5.29213	55.0771			5.359	54.761	211.94	48.0061			6.40243	53.8024	-2.22771	54.7457			49.7988	29.2834	8.34227	31.385
138.283	50.8558	20.8506	54.7593			31.2884	54.1245	213.422	48.1209			33.8134	53.1222	1.47629	54.7925			57.7675	29.0906	2.05107	31.728
130.875	51.2436	16.4051	55.0557			21.6575	54.5805	207.495	48.4632			21.2194	53.6682	3.69879	54.8847			55.251	29.292	5.82577	31.6931
82.72	52.8833	29.7401	54.8061			25.3622	54.6271	212.681	48.4638			14.5514	54.0328	10.3666	54.8402			64.8974	29.0363	5.82577	31.7997
25.675	54.7952	31.2221	54.9205			12.0265	55.1965	207.495	48.7833			13.0704	54.2374	-10.377	55.6359			61.5421	29.2687	6.66467	31.8748
-0.254024	55.7521	14.1831	55.6042			20.1762	55.1065	205.273	49.0115			11.5874	54.4431	-2.96871	55.5693			64.478	29.2651	1.21237	32.1865
9.37598	55.6165	5.29213	56.0377			23.8802	55.1524	203.791	49.217			7.88443	54.7159	2.21729	55.5704			56.5093	29.6716	7.92277	32.0411
7.89498	55.8214	14.1831	55.9243			22.3987	55.3582	205.273	49.3318			10.1064	54.8081	-1.48701	55.8442			36.3777	30.5343	13.3751	31.9427
1.96798	56.1638	17.1461	55.9936			39.4379	54.9947	179.343	50.2881			25.6644	54.4919	6.66229	55.7547			33.0225	30.7669	2.47057	32.4594
5.67298	56.2102	15.6641	56.1989			38.6972	55.1777	103.036	52.7919			25.6644	54.6513	11.1073	55.7783			48.9599	30.2749	2.47057	32.5661
0.486976	56.5298	8.25613	56.5868			23.1392	55.8154	37.1013	54.9768			18.9969	55.0158	8.88489	56.0066			40.1524	30.7125	3.30937	32.6409
14.5625	56.2568	6.77513	56.7922			11.2858	56.3398	23.7656	55.5467			15.2924	55.2895	5.18049	56.2805			36.7972	30.9453	-2.98183	32.9843
3.44998	56.7585	4.55163	57.0208			20.1762	56.227	23.025	55.7297			24.1824	55.1766	8.14389	56.3495			13.3104	31.9339	-23.9521	33.8785
4.18998	56.8961	10.4781	56.9988			57.9592	55.2264	24.507	55.844			36.0354	54.9739	8.88489	56.4871			-3.04642	32.6555	-36.5343	34.4578
-13.589	57.6017	12.7016	57.0904			66.1082	55.1365	33.3966	55.7313			38.9994	55.0434	-7.41371	57.1466			-5.14347	32.8409	-29.4042	34.2965
1.22698	57.3066	30.4811	56.7044			35.7338	56.2292	34.8786	55.8456			37.5174	55.2482	3.69879	56.966			-5.14347	32.9473	-13.0475	33.789
19.7486	56.8979	33.4451	56.7732			33.5112	56.4577	28.9518	56.1877			41.9624	55.2723	-5.19121	57.3987			-0.110599	32.8649	-10.5311	33.8011
4.18998	57.5353	28.2591	57.0928			46.8462	56.2078	21.5436	56.5756			52.3344	55.1148	-6.67291	57.6039			7.43873	32.6882	-6.33693	33.75
13.081	57.4224	32.7041	57.1161			46.8462	56.3681	29.6926	56.4851			42.7034	55.5691	-2.96871	57.6506			16.2463	32.464	-8.43413	33.9357
15.303	57.5144	31.9631	57.2992			43.1422	56.6422	17.8396	57.0094			39.7404	55.8202	19.9976	57.1074			16.2463	32.5706	2.05107	33.6486
-0.254024	58.1518	28.9996	57.5505			45.3647	56.7336	-0.681825	57.7382			38.9994	56.0023	25.1834	57.1084			-11.854	33.7331	4.98687	33.6448
2.70898	58.221	37.8891	57.4372			42.4012	56.9851	8.94918	57.6027			44.9264	55.981	22.9608	57.3368			-11.0152	33.8082	14.214	33.4052
7.15398	58.2447	57.1511	57.0059			48.3282	56.9628	18.5801	57.4672			52.3344	55.9144	5.18049	58.0417			2.40586	33.4105	10.8586	33.638
12.34	58.2448	54.9291	57.2339			36.4745	57.4872	16.3576	57.6952			40.4814	56.4368	6.66229	58.1561			-3.46583	33.7377	13.7946	33.634
-3.21802	58.883	50.4841	57.5305			41.6606	57.4878	16.3576	57.8555			26.4054	57.0282	-6.67291	58.7248			-2.62703	33.8132	12.5362	33.7884
0.486976	58.9295	41.5941	57.9635			18.6945	58.3534	13.3941	58.1064			42.7034	56.6893	-6.67291	58.8851			3.66407	33.6833	10.4393	33.9735
-6.18102	59.2946	45.2986	58.01			21.6575	58.4222	20.0616	58.0619			42.7034	56.8487	-6.67291	59.045			0.308811	33.916	4.56757	34.3007
-2.47702	59.3402	36.4081	58.4434			24.6209	58.4913	31.1746	57.8807			37.5174	57.1679	-2.22771	59.0692			-5.56287	34.2435	-8.43413	34.8962
-5.44002	59.5915	40.8531	58.4667			50.5502	57.8554	24.507	58.2454			37.5174	57.3281	11.8481	58.7983			-1.7882	34.2083	-10.5311	35.0815
9.37598	59.2966	46.7801	58.4449			53.5138	57.9241	38.5826	57.9734			22.7004	57.9413	11.8481	58.9578			-0.110599	34.2518	-3.82043	34.936
13.822	59.3194	45.2986	58.6503			39.4379	58.5167	50.4366	57.7691			14.5514	58.3511	11.8481	59.1182			4.08346	34.2008	-0.88463	34.9325
-0.995024	59.9348	31.9631	59.2203			45.3647	58.4946	28.2111	58.612			20.4784	58.3299	19.2566	59.0516			-1.36882	34.5126	10.0198	34.6295
-5.44002	60.2316	6.77513	60.1539			62.4042	58.1315	27.4704	58.7949			13.0704	58.7161	3.69879	59.6879			-3.88525	34.7136	19.2469	34.3896
-9.14502	60.5048	12.7016	60.1321			33.5112	59.1787	27.4704	58.9549			40.4814	58.0369	-17.0446	60.4836			3.24466	34.5524	20.9244	34.433
5.67298	60.2099	13.4421	60.2697			35.7338	59.2707	31.9153	58.9786			37.5174	58.2879	-13.3404	60.5304			10.794	34.3759	25.1184	34.3825
2.70898	60.4613	21.5911	60.1789			52.7732	58.9077	29.6926	59.2067			40.4814	58.3565	3.69879	60.1684			20.0209	34.1358	20.0856	34.678
-1.73602	60.7581	8.25613	60.749			66.1082	58.658	26.7292	59.4581			41.9624	58.4714	3.69879	60.3287			15.8268	34.3998	12.9556	35.0525
-6.18102	61.0541	15.6641	60.6812			53.5138	59.2052	40.8056	59.1859			30.1089	58.9948	-2.96871	60.6932			1.98643	35.0265	6.24527	35.4117
-17.294	61.5557	12.7016	60.9324			32.7702	60.0018	43.7689	59.2547			29.3684	59.1778	14.0708	60.3312			1.56703	35.149	14.6335	35.203
-12.108	61.5567	26.7771	60.6604			43.8828	59.8208	28.9518	59.87			38.2589	59.0649	10.3666	60.6047			11.2134	34.8934	12.9556	35.3726
8.63598	61.0788	19.3691	61.0478			53.5138	59.6849	23.025	60.2119			49.3709	58.8847	-10.377	61.4003			13.3104	34.9209	10.8586	35.5583
10.858	61.1708	36.4081	60.6846			37.9564	60.323	38.5826	59.8944			36.7764	59.4308	-22.9714	61.9459			21.6985	34.713	11.6976	35.6335
13.822	61.24	25.2961	61.1858			41.6606	60.3691	37.1013	60.1002			40.4814	59.4767	1.47629	61.3575			27.5702	34.599	16.311	35.5668
8.63598	61.5586	26.0371	61.3234			49.8096	60.2791	39.3236	60.1918			50.8524	59.3193	1.47629	61.5177			6.1805	35.5089	15.4721	35.7051
-6.92202	62.1968	28.9996	61.3922			71.2942	59.7796	46.7323	60.1246			47.1484	59.5931	-3.70951	61.8363			6.59993	35.5999	9.60037	36.0323
0.486976	62.1295	19.3691	61.8484			69.8122	59.9848	34.8786	60.6484			37.5174	60.0475	-1.48701	61.9287			2.40586	35.8642	8.76157	36.1703
-2.47702	62.3809	11.9601	62.2361			42.4012	60.9871	55.6221	60.1716			39.7404	60.1395	8.14389	61.794			7.85813	35.7661	5.40637	36.4034
-0.254024	62.472	28.9996	61.8724			49.8096	60.9194	35.6196	60.9463			36.0354	60.4133	-2.96871	62.2941			5.76109	35.9515	12.1168	36.2579
3.44998	62.5185	43.0751	61.6003			72.7757	60.3744	31.9153	61.2196			16.7734	61.1626	-9.63631	62.6587			17.9239	35.6015	8.76157	36.4904
2.70898	62.7015	29.7401	62.1698			60.1812	60.9208	28.2111	61.4937			13.8109	61.4137	10.3666	62.2059			20.4403	35.6135	14.214	36.3926
-4.69902	63.0884	31.9631	62.2618			64.6267	60.9446	24.507	61.7678			10.1064	61.6874	5.18049	62.5248			11.2134	36.0667	23.0214	36.1682
-0.995024	63.1349	21.5911	62.7407			74.9982	60.7863	27.4704	61.8366			14.5514	61.7115	-7.41371	63.0708			-0.529989	36.6144	28.8932	36.0543
-15.072	63.7277	19.3691	62.9689			72.035	61.0371	19.3209	62.2472			36.7764	61.1902	-8.15461	63.2534			13.3104	36.2016	30.1515	36.1141
-3.21802	63.5238	32.7041	62.7195			72.7757	61.1748	13.3941	62.5891			38.9994	61.2824	2.21729	63.096			6.1805	36.5757	32.6679	36.126
-5.44002	63.7514	42.3351	62.5834			71.2942	61.3801	28.9518	62.2715			46.4079	61.2158	1.47629	63.279			0.308811	36.903	24.6992	36.5321
19.008	63.1606	48.2615	62.5617			76.4798	61.381	30.4336	62.3863			53.0754	61.171	4.43979	63.348			12.0522	36.5687	20.9244	36.7804
15.303	63.4347	37.1491	63.0627			66.8489	61.8368	30.4336	62.5462			56.7794	61.2178	14.0708	63.2134			15.4074	36.5493	12.1168	37.2181
10.858	63.7307	16.4051	63.8603			61.6632	62.1563	31.1746	62.6838			44.1844	61.7638	19.2566	63.2149			12.0522	36.7819	9.18107	37.435
12.34	63.8455	20.8506	63.8841			83.1478	61.6567	25.2476	63.0256			33.0724	62.2635	2.21729	63.8966			0.728231	37.3142	-5.07883	38.0772
4.18998	64.2562	15.6641	64.2032			79.4432	61.9303	40.8056	62.7079			38.2589	62.265	-7.41371	64.3518			-2.20762	37.5312	-0.88463	38.0267
11.5995	64.1886	28.9996	63.9537			66.8489	62.4772	34.1379	63.073			56.7794	61.8579	-8.15461	64.5346			1.56703	37.4958	8.76157	37.771
-8.40302	64.9625	40.1121	63.7723			69.0716	62.5687	30.4336	63.3465			60.4834	61.9048	-22.9714	65.1483			1.14761	37.6182	21.7633	37.389
-0.254024	64.8725	44.5581	63.796			85.3702	62.2285	34.1379	63.3932			47.1484	62.4726	-21.4897	65.2632			-3.46583	37.8986	15.8916	37.7166
21.23	64.3728	40.8531	64.0701			69.0716	62.8889	27.4704	63.7577			56.7794	62.3378	4.43979	64.6293			-5.98227	38.0996	12.9556	37.9332
18.267	64.6232	41.5941	64.2072			80.1844	62.7079	21.5436	64.1			50.8524	62.6796	18.5159	64.358			4.08346	37.828	2.88997	38.418
17.526	64.8062	31.9631	64.6634			88.3335	62.618	12.6533	64.5334			51.5944	62.8163	12.589	64.6998			18.7627	37.3835	8.76157	38.3046
14.5625	65.0575	28.2591	64.937			83.8886	62.9143	23.7656	64.3519			38.2589	63.3851	17.7749	64.7013			17.9239	37.5216	8.76157	38.411
21.23	65.013	40.8531	64.7102			77.2212	63.2793	31.9153	64.2619			28.6274	63.8404	18.5159	64.8384			12.0522	37.8488	2.88997	38.7382
5.67298	65.6503	53.4476	64.483			94.2602	62.9159	24.507	64.6498			43.4444	63.5467	1.47629	65.5206			5.76109	38.1915	1.63187	38.8923
6.41338	65.7878	51.2251	64.7116			84.6292	63.372	33.3966	64.5363			49.3709	63.5246	12.589	65.3405			-5.56287	38.7241	4.14827	38.9045
-7.66202	66.3806	64.5601	64.4622			85.3702	63.509	34.8786	64.6511			44.9264	63.821	1.47629	65.8408			-4.72405	38.7992	7.50337	38.885
1.22698	66.2668	62.3371	64.6904			91.2969	63.4871	37.8421	64.7199			56.7794	63.6183	-13.3404	66.4547			4.92229	38.5432	29.3126	38.1728
-0.995024	66.4953	42.3351	65.4652			83.8886	63.875	35.6196	64.9485			56.0384	63.8013	-10.377	66.5242			-6.8211	39.0914	27.2156	38.358
16.785	66.1094	53.4476	65.2836			87.5927	63.921	25.9886	65.4046			58.2614	63.8926	-0.00531443	66.3664			1.14761	38.8985	10.4393	39.0947
21.23	66.1332	37.8891	65.9219			97.9644	63.7628	37.1013	65.2232			44.9264	64.4611	10.3666	66.209			-4.30467	39.21	17.9886	38.9181
28.638	66.0649	43.8161	65.9001			95.7418	63.9909	58.5856	64.7236			42.7034	64.6895	-2.96871	66.7776			-13.951	39.679	28.0543	38.6467
11.5995	66.7486	46.7801	65.9689			98.7052	64.0602	58.5856	64.8834			38.9994	64.9624	1.47629	66.8015			-23.1779	40.1325	30.9901	38.6427
6.41338	67.0681	49.0021	66.0607			103.15	64.0835	54.8813	65.1575			41.2214	65.0546	4.43979	66.8709			-6.8211	39.6246	10.4393	39.5219
9.37598	67.1374	37.8891	66.562			109.077	64.0619	62.2896	65.0903			64.9294	64.4888	24.4425	66.4186			-3.46583	39.6051	4.56757	39.8489
3.44998	67.4789	40.8531	66.6313			111.3	64.1538	40.0643	65.9328			45.6674	65.239	22.9608	66.6239			-1.36882	39.6333	-5.91773	40.3494
0.486976	67.7302	54.1881	66.3819			117.967	64.1088	44.5096	65.9562			55.2974	65.1034	5.18049	67.3288			-0.529989	39.7085	-7.17583	40.5038
7.15398	67.6857	53.4476	66.5644			120.93	64.1779	51.9179	65.8891			65.6694	64.946	9.62559	67.3526			-0.949399	39.8306	-10.9505	40.752
7.15398	67.8451	63.0781	66.4288			118.708	64.4061	43.7689	66.2992			35.2954	66.0366	11.1073	67.4671			8.69693	39.5754	-6.75643	40.7011
27.898	67.368	53.4476	66.8846			116.486	64.6346	59.3262	65.9816			29.3684	66.3785	9.62559	67.6729			17.5045	39.3509	-8.43413	40.8709
27.157	67.5511	37.1491	67.5456			101.669	65.25	60.0676	66.1188			26.4054	66.6286	-4.45041	68.2642			28.8284	39.0321	-5.91773	40.8831
18.267	67.9845	60.8561	66.977			108.336	65.205	55.6221	66.4155			16.0334	67.1065	-13.3404	68.6963			22.9568	39.3594	-7.59523	41.0527
13.822	68.2804	71.2281	66.8188			123.894	64.8875	54.1406	66.6213			28.6274	66.8811	-0.746114	68.4709			30.9255	39.1669	-4.23993	41.0336
16.785	68.3497	69.0051	67.0474			135.007	64.7061	49.6953	66.9178			18.9969	67.3363	7.40329	68.3816			25.8926	39.4626	9.18107	40.636
38.27	67.8499	70.4871	67.1615			139.452	64.7298	48.9546	67.1008			18.2554	67.5184	14.0708	68.3373			24.215	39.632	4.56757	40.916
24.935	68.4198	81.5991	66.9804			129.08	65.2082	69.6984	66.6235			26.4054	67.4291	8.88489	68.6564			15.4074	40.07	-0.46543	41.2119
11.5995	68.9888	86.0451	67.0036			137.97	65.0955	79.3293	66.4878			22.7004	67.7027	3.69879	68.9754			4.50287	40.5862	-0.0459303	41.3028
10.858	69.1719	76.4131	67.4598			140.192	65.1872	78.5881	66.6709			16.0334	68.0672	-2.22771	69.3167			-0.949399	40.8976	1.63187	41.3462
8.63598	69.4005	72.7095	67.7339			134.266	65.5293	68.2166	67.1492			25.6644	67.9316	0.735586	69.3862			-11.854	41.4142	-0.0459303	41.5163
7.89498	69.5834	66.7831	68.0759			139.452	65.5302	59.3262	67.5826			27.1464	68.0465	-0.00531443	69.5692			-16.4674	41.6939	9.18107	41.2763
32.343	68.9917	63.8201	68.3272			144.638	65.5307	67.4756	67.4926			16.7734	68.5245	-7.41371	69.9559			-6.40167	41.4224	15.4721	41.1464
38.27	68.97	80.1181	67.9863			157.232	65.3042	83.0336	67.1747			26.4054	68.3898	-8.15461	70.1389			1.14761	41.2455	17.9886	41.1589
13.822	69.8813	89.0076	67.8735			152.046	65.6234	76.3659	67.5397			48.6304	67.8684	-11.8587	70.4126			10.794	40.99	15.0526	41.3756
7.15398	70.2465	82.3401	68.2386			163.9	65.4196	74.1433	67.7678			36.7764	68.3918	-0.00531443	70.2095			0.728231	41.4747	17.1499	41.4036
22.7115	69.9279	80.1181	68.4668			167.604	65.4662	69.6984	68.0646			42.7034	68.3705	4.43979	70.2336			-1.7882	41.6759	8.76157	41.8258
24.194	70.0426	80.8586	68.604			163.9	65.7397	66.735	68.316			38.2589	68.667	-2.22771	70.5982			-0.110599	41.7197	-0.0459303	42.263
14.5625	70.4988	77.8956	68.855			165.381	65.8546	71.9206	68.3165			57.5204	68.2364	-4.45041	70.826			17.0851	41.1804	4.98687	42.1806
22.7115	70.4087	80.1181	68.947			170.567	65.8551	68.9572	68.5676			46.4079	68.737	4.43979	70.714			14.5686	41.3813	10.4393	42.0821
24.935	70.4998	73.4501	69.3121			159.454	66.3565	68.9572	68.7279			46.4079	68.8973	-3.70951	71.1233			24.215	41.126	12.1168	42.1262
33.084	70.4098	72.7095	69.4947			160.936	66.4712	68.2166	68.9105			43.4444	69.1483	-6.67291	71.3743			25.8926	41.1697	11.2781	42.2643
27.157	70.752	71.2281	69.7005			167.604	66.4264	68.9572	69.0481			53.0754	69.0128	-1.48701	71.3758			21.2791	41.4495	9.60037	42.4338
11.5995	71.3893	87.5261	69.3597			171.308	66.4729	74.884	69.0258			44.9264	69.4226	5.18049	71.3315			20.0209	41.6033	-5.91773	43.1238
14.5625	71.4586	80.8586	69.7248			179.457	66.3824	83.7742	68.9131			44.9264	69.5829	8.88489	71.3783			28.8284	41.3793	-14.3056	43.5453
11.5995	71.7099	63.8201	70.4086			177.235	66.611	80.8106	69.1644			53.8164	69.4708	11.8481	71.4478			20.8597	41.7853	-16.4026	43.7308
-1.73602	72.2799	79.3771	70.0904			177.975	66.7481	79.3293	69.3697			56.0384	69.5621	11.8481	71.6076			24.6344	41.7502	-11.7892	43.6646
-18.775	72.9628	99.3801	69.636			192.051	66.4761	88.9603	69.2342			60.4834	69.5863	11.1073	71.7905			36.7972	41.4001	-13.0475	43.8182
-5.44002	72.7133	89.7491	70.0917			180.939	66.9777	102.296	68.985			51.5944	70.0188	32.5917	71.2929			32.6031	41.6643	-9.27283	43.783
3.44998	72.6005	75.6721	70.6845			184.643	67.0237	97.1093	69.304			33.8134	70.7237	34.8143	71.3846			32.6031	41.7707	-1.72343	43.6063
1.22698	72.8291	64.5601	71.1862			175.753	67.4571	96.3686	69.4869			36.0354	70.8159	39.2595	71.4086			9.53573	42.7444	13.7946	43.13
16.044	72.5333	89.7491	70.5722			190.57	67.1616	94.1459	69.7152			56.0384	70.3626	26.6651	71.9546			3.24466	43.0873	12.1168	43.2997
37.529	72.0335	83.8221	70.9145			192.793	67.2538	90.4416	69.9891			43.4444	70.9086	2.21729	72.8633			8.27753	43.0046	16.7304	43.2332
37.529	72.1937	70.4871	71.4842			197.978	67.2547	88.9603	70.1949			53.0754	70.774	8.88489	72.8194			11.6328	42.9853	4.98687	43.7811
27.157	72.6727	72.7095	71.5761			196.497	67.46	91.1826	70.2865			47.1484	71.1158	-4.45041	73.388			12.0522	43.0763	10.4393	43.6827
11.5995	73.31	80.8586	71.486			211.313	67.1653	88.2191	70.5378			49.3709	71.2071	-2.22771	73.48			6.1805	43.4036	4.14827	44.0261
13.081	73.4248	85.3041	71.5093			220.944	67.0293	100.814	70.3114			49.3709	71.3673	11.8481	73.209			1.14761	43.6993	-3.40103	44.4163
21.971	73.312	95.6751	71.3509			214.277	67.3944	110.445	70.1754			61.9654	71.1419	20.7383	73.0971			13.7298	43.3335	-2.14293	44.4754
16.785	73.6316	106.788	71.1692			230.575	67.0538	96.3686	70.7679			64.9294	71.2114	-0.746114	73.9149			19.6015	43.2195	1.63187	44.4407
14.5625	73.8591	94.1941	71.7163			216.499	67.6463	97.8501	70.8824			64.9294	71.3717	7.40329	73.8256			15.8268	43.4677	2.47057	44.5159
-4.69902	74.6111	89.0076	72.036			215.018	67.8522	101.555	70.9286			47.1484	72.0756	9.62559	73.9176			3.66407	44.0318	2.05107	44.6381
-3.95902	74.7487	84.5631	72.3324			222.426	67.7844	106	70.9524			36.7764	72.5535	2.95809	74.2817			12.4716	43.8076	-8.01473	45.1233
5.67298	74.6131	83.8221	72.5155			199.46	68.6499	97.8501	71.3625			40.4814	72.6003	8.14389	74.2832			14.988	43.8195	4.14827	44.7728
19.7486	74.341	68.2641	73.1533			106.855	71.6538	108.963	71.1815			51.5944	72.4202	34.8143	73.6265			5.76109	44.2727	14.214	44.5012
20.489	74.4775	85.3041	72.7901			69.0716	72.9745	112.667	71.228			54.5569	72.4889	20.7383	74.2176			-1.36882	44.6476	9.60037	44.7817
18.267	74.7061	99.3801	72.5179			55.7364	73.5444	119.335	71.1832			41.2214	73.0576	24.4425	74.2644			4.92229	44.5177	7.92277	44.9511
34.565	74.3657	106.047	72.473			48.3282	73.9317	113.408	71.5255			57.5204	72.7186	13.3298	74.7651			-3.04642	44.9236	7.08387	45.0893
23.452	74.8674	97.1575	72.9064			57.9592	73.7962	97.1093	72.1864			52.3344	73.0378	2.95809	75.2425			-5.56287	45.1251	-1.72343	45.5269
27.157	74.913	105.307	72.8158			59.4406	73.9106	108.963	71.9821			49.3709	73.2888	-5.19121	75.6524			-12.6928	45.4996	9.60037	45.2083
30.861	74.9595	131.236	72.1793			57.2182	74.1392	111.926	72.0514			61.9654	73.0625	-3.70951	75.7673			10.3746	44.7397	12.9556	45.1888
13.822	75.6431	125.309	72.5217			40.1787	74.8223	117.112	72.0518			56.0384	73.4043	-1.48701	75.8592			26.7314	44.2321	10.4393	45.3902
20.489	75.5986	109.011	73.1822			40.1787	74.9826	121.557	72.0755			61.9654	73.383	11.8481	75.6108			32.6031	44.1181	7.08387	45.6228
45.678	74.9842	109.011	73.3426			39.4379	75.1655	110.445	72.5771			46.4079	74.0198	7.40329	75.9072			33.8613	44.1773	20.0856	45.2409
47.9	75.0762	119.382	73.1838			45.3647	75.1432	110.445	72.737			67.1514	73.5447	6.66229	76.0897			25.8926	44.5837	8.34227	45.7891
32.343	75.7144	105.307	73.7764			50.5502	75.1444	105.259	73.0566			87.1544	73.0915	9.62559	76.1593			16.6656	45.0369	11.6976	45.7697
15.303	76.398	127.531	73.2541			65.3672	74.8491	114.89	72.9211			81.2274	73.4333	-2.96871	76.7053			24.6344	44.844	-8.85343	46.6482
30.861	76.0795	131.236	73.3			74.2576	74.7363	106.74	73.3312			66.4104	74.0474	-1.48701	76.8198			20.8597	45.0925	-15.5639	47.0073
22.7115	76.4901	118.642	73.8472			71.2942	74.9877	98.5913	73.7416			58.2614	74.4571	8.14389	76.6851			22.1179	45.152	1.63187	46.4678
12.34	76.9691	106.047	74.3941			54.9957	75.648	97.8501	73.9248			67.1514	74.3451	14.8115	76.6412			22.5373	45.243	1.63187	46.5749
32.343	76.5148	130.495	73.803			54.255	75.8311	133.411	72.9926			66.4104	74.5272	11.1073	76.9145			38.4748	44.7509	7.50337	46.461
20.489	77.0384	136.422	73.7812			49.8096	76.1275	133.411	73.1529			57.5204	74.9598	10.3666	77.0975			18.7627	45.5983	10.4393	46.457
-0.995024	77.8586	139.385	73.8501			65.3672	75.81	120.076	73.722			66.4104	74.8478	6.66229	77.371			13.3104	45.9097	7.08387	46.6902
18.267	77.4272	119.382	74.6249			71.2942	75.7883	120.817	73.8595			75.3004	74.7358	6.66229	77.5309			1.14761	46.473	15.0526	46.4972
27.157	77.3144	131.977	74.3978			74.2576	75.8569	126.743	73.8378			70.1144	75.0549	6.66229	77.6912			14.5686	46.0759	14.214	46.6353
19.7486	77.7023	149.016	74.0346			73.5169	76.0399	145.264	73.4288			82.7084	74.8286	-12.5997	78.4414			16.2463	46.1196	1.63187	47.2151
20.489	77.8389	146.053	74.2859			54.9957	76.7685	138.597	73.794			82.7084	74.9889	7.40329	77.9886			19.1821	46.1157	6.66467	47.1325
24.194	77.8853	146.053	74.4458			63.1447	76.6786	137.856	73.9769			74.5594	75.3988	9.62559	78.0809			16.2463	46.3331	21.3439	46.6877
21.971	78.1139	140.126	74.7881			54.9957	77.0891	131.929	74.3188			70.8559	75.6724	-2.96871	78.6268			18.7627	46.3451	15.8916	46.9994
45.678	77.5459	137.904	75.0163			72.035	76.7257	141.56	74.1833			70.1144	75.8554	4.43979	78.5597			15.4074	46.5776	13.7946	47.1847
37.529	77.9556	142.349	75.04			74.9982	76.795	147.487	74.1611			88.6354	75.4484	1.47629	78.8109			27.1508	46.2432	5.82577	47.5908
17.526	78.7304	135.681	75.405			79.4432	76.8183	146.746	74.3442			98.2669	75.3128	8.14389	78.767			22.5373	46.5233	11.6976	47.4771
13.081	79.0271	140.867	75.4055			75.7392	77.0924	134.152	74.8911			83.4504	75.9269	17.7749	78.6318			24.6344	46.5512	10.0198	47.6467
19.7486	78.9826	142.349	75.5202			83.8886	77.0019	127.484	75.2557			89.3764	75.9057	8.14389	79.0869			27.9896	46.5317	3.30937	48.0055
13.081	79.3468	136.422	75.8625			81.6659	77.2302	128.225	75.3932			92.3404	75.9751	21.479	78.8388			26.312	46.7017	1.21237	48.1911
12.34	79.5299	134.941	76.068			86.1108	77.254	143.783	75.0757			96.0434	76.0219	14.0708	79.2255			19.6015	47.0603	5.82577	48.1245
21.23	79.4171	142.349	76.0006			83.8886	77.4822	136.374	75.463			104.934	75.909	14.0708	79.3858			10.3746	47.5134	0.37357	48.4357
21.23	79.5773	143.09	76.1377			72.035	78.0065	129.706	75.8281			104.934	76.0693	8.14389	79.7276			9.95515	47.6362	10.8586	48.1489
9.37598	80.1017	154.203	75.9567			70.5535	78.2118	142.301	75.6016			94.5624	76.5473	11.1073	79.7967			1.98643	48.0423	7.08387	48.3973
6.41338	80.3521	164.574	75.7983			93.5196	77.6667	146.005	75.6478			88.6354	76.889	17.0342	79.7755			-2.62703	48.322	22.1827	47.9366
10.117	80.3987	170.501	75.776			93.5196	77.8271	143.042	75.8991			99.7484	76.709	25.9242	79.6635			-7.24047	48.6024	21.3439	48.0751
19.7486	80.2631	166.055	76.0727			109.818	77.4863	144.524	76.0138			100.489	76.8466	23.7017	79.8914			4.08346	48.2834	13.7946	48.4651
12.34	80.651	145.312	76.8698			106.855	77.7376	160.822	75.6731			112.342	76.6429	21.479	80.1199			4.92229	48.3585	10.0198	48.7135
13.081	80.7875	145.312	77.0301			88.3335	78.4664	154.154	76.038			110.861	76.8486	9.62559	80.6429			0.308811	48.6384	13.7946	48.6789
16.044	80.8568	154.203	76.9173			77.9618	78.9452	153.414	76.2205			93.0804	77.5534	15.5525	80.6212			1.14761	48.7138	21.3439	48.5017
29.379	80.6074	167.538	76.6675			75.7392	79.1736	160.822	76.1534			104.193	77.3733	17.7749	80.7133			14.5686	48.3162	15.8916	48.8131
27.898	80.8132	171.241	76.714			86.8522	78.992	163.045	76.2453			123.455	76.9437	22.22	80.7376			27.9896	47.9184	10.4393	49.1247
21.23	81.1784	168.278	76.9648			92.0376	78.9932	160.081	76.4961			112.342	77.4434	9.62559	81.2832			28.409	48.0099	14.214	49.0896
7.89498	81.7473	167.538	77.1479			84.6292	79.3804	151.932	76.9068			102.712	77.8987	-2.96871	81.8292			30.0867	48.0535	1.21237	49.6848
7.89498	81.9075	172.723	77.1489			103.891	78.9491	158.599	76.8623			109.379	77.8547	3.69879	81.7852			17.9239	48.6168	-4.23993	49.9964
19.008	81.7264	165.315	77.5364			105.373	79.0639	164.526	76.8401			116.788	77.7881	6.66229	81.8544			9.53573	49.039	11.2781	49.5201
7.15398	82.2509	178.65	77.287			116.486	78.8825	161.563	77.0914			108.638	78.1979	5.92149	82.0374			22.1179	48.6727	26.7962	49.0436
16.044	82.1372	178.65	77.447			90.5562	79.8392	109.704	78.8445			134.567	77.564	10.3666	82.0615			20.8597	48.8266	35.6036	48.8198
35.306	81.7057	171.982	77.8117			91.2969	79.9762	63.7716	80.4147			139.013	77.5873	1.47629	82.4935			22.5373	48.8707	33.0871	49.021
27.157	82.1163	180.873	77.6989			101.669	79.818	37.8421	81.3714			127.159	78.1106	6.66229	82.4949			13.3104	49.3237	28.8932	49.2849
35.306	82.0262	169.019	78.2229			115.745	79.5458	43.7689	81.3493			133.086	78.0893	17.7749	82.3148			3.66407	49.7928	16.7304	49.8489
32.343	82.2775	168.278	78.4059			109.818	79.8876	38.5826	81.6689			123.455	78.5446	31.11	82.0662			16.2463	49.4269	9.18107	50.239
22.7115	82.7328	172.723	78.4297			127.598	79.5018	37.1013	81.8747			117.528	78.8864	28.8876	82.2946			8.69693	49.8172	12.9556	50.2038
19.7486	82.9842	150.498	79.2724			129.821	79.5935	42.287	81.8752			121.974	78.9105	13.3298	82.9315			18.3433	49.5614	14.6335	50.2478
11.5995	83.3947	126.791	80.161			116.486	80.1633	28.9518	82.445			133.086	78.7296	9.62559	83.2047			9.53573	49.9987	32.2485	49.6925
19.008	83.3274	80.8586	81.7319			120.19	80.2099	51.1772	81.9229			139.753	78.6856	11.1073	83.3195			13.7298	49.9482	29.3126	49.9095
18.267	83.5105	39.3721	83.1668			126.857	80.1649	58.5856	81.8551			137.531	78.914	14.0708	83.3892			13.7298	50.0546	18.8274	50.4102
19.008	83.6471	3.81113	84.4194			115.004	80.6892	54.1406	82.1518			147.162	78.7793	22.22	83.2994			17.5045	50.0195	9.18107	50.8792
13.822	83.9667	6.03413	84.5109			133.525	80.2803	43.7689	82.6305			148.644	78.8942	24.4425	83.3916			16.2463	50.1739	13.3751	50.8283
37.529	83.3985	3.07013	84.7623			140.934	80.2131	49.6953	82.6084			159.015	78.7368	31.851	83.3248			24.6344	49.9652	20.0856	50.6831
34.565	83.6499	-9.52387	85.3091			135.007	80.5554	67.4756	82.2226			162.72	78.7836	21.479	83.8023			17.5045	50.3396	20.505	50.7739
15.303	84.401	-3.59737	85.2872			139.452	80.5785	70.4391	82.2919			153.829	79.2153	10.3666	84.3029			9.53573	50.7461	26.3767	50.6602
6.41338	84.8344	3.07013	85.2427			132.784	80.9436	63.0306	82.6792			162.72	79.1033	8.88489	84.5086			9.95515	50.8367	25.5378	50.7984
13.822	84.7671	19.3691	84.9018			137.229	80.9668	56.3633	83.0443			149.385	79.672	19.2566	84.3508			-4.72405	51.4949	22.1827	51.0311
7.89498	85.1095	17.1461	85.1304			124.635	81.5141	59.3262	83.1136			167.165	79.2877	26.6651	84.2842			-9.75694	51.7907	17.5691	51.3112
10.117	85.2015	-2.85687	85.9052			134.266	81.3785	58.5856	83.2962			173.091	79.2663	36.2961	84.1495			9.53573	51.1727	27.2156	51.0555
16.785	85.156	-4.33787	86.1105			129.821	81.6748	62.2896	83.3428			170.128	79.5174	28.1468	84.5589			3.66407	51.4999	27.2156	51.1621
24.194	85.0887	10.4781	85.8158			123.894	82.0172	66.735	83.366			163.461	79.881	37.0368	84.447			12.891	51.2601	17.9886	51.6156
41.233	84.7255	17.1461	85.7705			125.376	82.1315	70.4391	83.4126			163.461	80.0413	49.6313	84.2216			21.2791	51.0515	12.1168	51.9428
52.346	84.5444	26.0371	85.6577			143.156	81.7457	83.0336	83.1859			161.979	80.247	34.8143	84.8349			17.9239	51.2841	17.1499	51.8602
32.343	85.3191	26.7771	85.7952			147.601	81.7695	80.0701	83.4367			162.72	80.3845	48.8905	84.5641			6.59993	51.8166	20.505	51.8412
16.785	85.9565	8.99713	86.5013			144.638	82.0203	79.3293	83.6197			167.906	80.3859	33.3327	85.2009			0.308811	52.1596	23.8603	51.8219
33.084	85.6161	3.07013	86.8436			156.491	81.8164	91.9236	83.3932			173.833	80.3647	4.43979	86.2457			6.1805	52.0454	22.1827	51.9913
39.751	85.5716	6.03413	86.9124			156.491	81.9763	73.4026	84.1219			195.317	79.867	17.7749	85.9976			12.4716	51.9157	29.732	51.8148
39.751	85.7319	11.9601	86.8906			161.677	81.9773	66.735	84.487			194.576	80.0491	14.8115	86.2487			16.2463	51.8808	33.5066	51.7794
44.937	85.7326	-4.33787	87.5516			167.604	81.9556	87.4784	84.0101			175.314	80.7992	5.18049	86.7035			25.0538	51.6565	30.5706	51.9963
33.824	86.2334	-17.6729	88.1212			151.305	82.6159	83.0336	84.3065			176.055	80.9368	18.5159	86.4553			35.1195	51.385	28.8932	52.1665
15.303	86.9627	-16.9329	88.2588			155.75	82.6397	60.8081	85.1495			175.314	81.1198	31.851	86.2072			30.9255	51.6495	30.1515	52.2255
15.303	87.123	1.58913	87.8498			149.823	82.9815	61.5489	85.287			119.751	82.9819	25.9242	86.5486			25.8926	51.9452	38.9589	52.0014
19.008	87.1695	-1.37487	88.1007			158.714	82.8688	69.6984	85.1963			78.2644	84.4129	17.0342	86.981			23.7956	52.1304	33.5066	52.313
9.37598	87.6256	18.6271	87.6464			172.049	82.6195	94.8871	84.583			59.7434	85.1403	25.9242	86.8689			28.409	52.0642	18.8274	52.9711
4.18998	87.9444	25.2961	87.6015			169.085	82.8705	84.515	85.062			49.3709	85.6173	26.6651	87.006			10.3746	52.8482	6.24527	53.5503
13.822	87.8087	30.4811	87.6024			172.049	82.9395	68.2166	85.7222			36.7764	86.1634	18.5159	87.416			1.14761	53.3013	14.6335	53.3422
0.486976	88.3787	11.2191	88.3545			188.347	82.5988	73.4026	85.7233			39.7404	86.2329	23.7017	87.4175			12.4716	52.983	9.60037	53.6379
4.18998	88.4253	-8.04287	89.1062			183.902	82.8956	84.515	85.5423			30.1089	86.6882	22.22	87.6227			36.7972	52.1756	5.82577	53.8861
3.44998	88.6083	2.32913	88.9478			177.975	83.2378	91.9236	85.4746			33.8134	86.7349	25.1834	87.6922			33.4419	52.4082	8.34227	53.8986
11.5995	88.5172	19.3691	88.5846			177.975	83.3978	85.2561	85.8397			34.5544	86.8725	17.7749	88.0793			31.7643	52.5783	19.6663	53.5799
14.5625	88.5865	15.6641	88.8582			189.088	83.2167	85.9969	85.9767			29.3684	87.1917	16.2933	88.2847			20.0209	53.1259	25.5378	53.4662
10.858	88.8606	17.1461	88.973			180.198	83.6496	83.0336	86.2281			38.2589	87.0788	15.5525	88.4676			13.7298	53.4689	17.1499	53.888
28.638	88.4747	31.9631	88.6774			186.125	83.6279	81.5516	86.434			34.5544	87.3525	26.6651	88.2875			21.6985	53.2764	6.66467	54.3882
17.526	88.9763	26.0371	89.0198			192.051	83.6062	90.4416	86.3204			48.6304	87.0816	9.62559	88.9691			27.9896	53.1467	-4.23993	54.905
13.081	89.2722	21.5911	89.3166			194.274	83.6977	102.296	86.1167			27.8864	87.8772	5.92149	89.2429			30.0867	53.1747	3.72877	54.7122
38.27	88.6586	14.9241	89.6814			186.125	84.1083	97.1093	86.4363			43.4444	87.561	23.7017	88.8586			13.3104	53.9117	-0.88463	54.9919
47.9	88.523	6.77513	90.092			199.46	83.8584	87.4784	86.8919			50.1114	87.5171	31.11	88.7915			23.7956	53.6244	-2.14293	55.1464
39.751	88.9337	3.07013	90.3656			218.722	83.4271	81.5516	87.2343			56.7794	87.4732	33.3327	88.8838			29.6672	53.5104	-3.82043	55.3157
40.492	89.0712	12.7016	90.23			215.759	83.6784	101.555	86.7802			50.8524	87.8141	42.9636	88.749			28.8284	53.6484	2.88997	55.1703
44.1966	89.1168	24.5541	90.0263			218.722	83.7473	106.74	86.7808			47.8894	88.0651	48.8905	88.7273			34.7001	53.535	-5.91773	55.6082
57.532	88.8673	20.8506	90.2999			222.426	83.7938	91.9236	87.3961			56.7794	87.9531	40.0003	89.1599			32.1837	53.7359	4.14827	55.3366
39.0105	89.5966	18.6271	90.5284			214.277	84.2039	103.777	87.1924			51.5944	88.2722	28.8876	89.6606			24.215	54.1418	11.6976	55.1595
43.456	89.6203	30.4811	90.3243			214.277	84.3642	106	87.284			61.2244	88.1376	17.7749	90.1608			26.7314	54.1544	12.5362	55.235
39.0105	89.9172	23.0731	90.7118			220.944	84.3197	96.3686	87.7399			67.1514	88.1161	25.1834	90.094			33.4419	54.0087	21.3439	55.0107
34.565	90.2132	26.0371	90.7811			228.353	84.2521	102.296	87.7181			80.4864	87.868	28.8876	90.1409			40.5718	53.8476	27.6348	54.881
24.935	90.6692	24.5541	90.9863			227.612	84.4352	94.8871	88.1054			76.0414	88.1645	32.5917	90.1872			45.1853	53.7811	34.7649	54.7199
12.34	91.2165	24.5541	91.1467			181.68	86.0059	112.667	87.7197			79.0049	88.2331	37.7778	90.1887			44.7659	53.9035	50.2829	54.2437
36.788	90.6257	26.0371	91.2615			106.114	88.4866	110.445	87.9483			58.2614	89.0287	43.7043	90.1675			43.0882	54.0733	41.0559	54.697
45.678	90.5129	20.8506	91.5807			62.4042	89.9893	105.259	88.2674			65.6694	88.9621	48.1495	90.1911			29.2478	54.7	39.7978	54.8511
39.751	90.8544	17.1461	91.8547			57.2182	90.3084	99.332	88.6097			67.8924	89.0542	34.0734	90.7825			26.312	54.9169	35.6036	55.1153
53.086	90.6048	17.1461	92.015			66.8489	90.1728	103.036	88.6561			90.8584	88.5111	29.6285	91.079			29.6672	54.8972	36.8619	55.1749
61.976	90.4921	26.0371	91.9018			70.5535	90.2194	106	88.7251			83.4504	88.8983	32.5917	91.1481			35.9584	54.7681	43.5723	55.0295
52.346	90.9481	16.4051	92.358			66.8489	90.4931	110.445	88.7489			76.0414	89.2856	42.9636	90.9907			35.1195	54.9062	38.12	55.3409
54.568	91.0401	17.1461	92.4949			48.3282	91.2221	108.222	88.9769			86.4134	89.1281	57.7805	90.697			50.6376	54.4297	38.12	55.4479
43.456	91.5409	15.6641	92.7006			46.8462	91.4275	115.631	88.9095			70.8559	89.764	49.6313	91.1064			35.1195	55.1196	31.4096	55.8065
21.971	92.3613	29.7401	92.4285			48.3282	91.5423	112.667	89.1608			66.4104	90.0604	42.9636	91.4708			35.9584	55.1946	26.3767	56.102
30.861	92.2484	23.0731	92.7931			56.4772	91.4523	100.814	89.6847			66.4104	90.2207	51.8536	91.359			28.8284	55.5689	25.9573	56.2248
44.937	91.9762	7.51513	93.4314			57.9592	91.5664	114.89	89.4127			63.4464	90.4718	37.7778	91.9499			33.8613	55.4871	28.0543	56.2527
58.272	91.7268	8.25613	93.569			69.8122	91.3628	120.076	89.4138			58.2614	90.7909	33.3327	92.2463			31.3449	55.688	13.3751	56.9105
61.235	91.7952	29.7401	93.0688			81.6659	91.1584	117.853	89.6419			72.3374	90.52	35.5551	92.3385			33.0225	55.7316	1.63187	57.4588
64.94	91.8417	27.5181	93.2973			71.2942	91.6373	129.706	89.438			76.7814	90.5442	40.0003	92.3623			28.409	56.0117	7.08387	57.3604
70.126	91.8426	23.8136	93.5711			67.5902	91.9113	137.115	89.3708			81.2274	90.5683	42.9636	92.4318			42.6688	55.5828	13.3751	57.2307
49.382	92.6402	16.4051	93.9589			63.1447	92.2078	118.594	90.0995			84.1914	90.6377	28.1468	93.0459			55.6704	55.201	30.5706	56.6918
44.937	92.937	10.4781	94.3011			77.9618	91.913	125.262	90.055			70.1144	91.2283	17.7749	93.5234			56.0898	55.2921	26.3767	56.9557
34.565	93.416	8.99713	94.5064			77.9618	92.0728	135.633	89.8966			67.8924	91.4565	19.9976	93.6154			37.2166	56.1078	33.0871	56.8104
47.1595	93.1884	4.55163	94.8032			72.035	92.4151	128.966	90.2612			57.5204	91.9345	39.2595	93.1858			33.0225	56.3717	25.1184	57.2165
50.864	93.2348	19.3691	94.5083			80.9252	92.3025	128.966	90.4215			81.2274	91.3687	44.4453	93.1868			28.8284	56.6363	25.5378	57.3075
63.4585	93.0081	41.5941	93.9854			74.9982	92.6443	140.079	90.2405			78.2644	91.6198	40.741	93.4605			35.5389	56.4908	28.4737	57.3043
70.867	92.9409	35.6671	94.3278			65.3672	93.1001	135.633	90.5368			81.2274	91.6893	37.7778	93.7117			34.7001	56.6288	35.1843	57.1586
65.681	93.2604	35.6671	94.4876			59.4406	93.4424	122.298	91.1066			81.2274	91.8495	47.4088	93.5765			34.7001	56.7359	33.0871	57.344
59.754	93.6019	46.0391	94.3293			97.9644	92.4192	135.633	90.8574			99.7484	91.4426	48.1495	93.714			34.2807	56.8583	28.4737	57.6242
58.272	93.8076	41.5941	94.6261			95.0012	92.6705	147.487	90.6532			97.5264	91.67	58.5213	93.5567			50.2181	56.366	27.6348	57.7623
62.718	93.8314	44.5581	94.695			85.3702	93.1261	159.341	90.4495			99.0074	91.785	38.5185	94.3292			56.9287	56.221	35.6036	57.5696
59.754	94.0827	53.4476	94.5821			97.9644	92.8996	153.414	90.7918			104.934	91.7637	35.5551	94.5802			51.057	56.5479	27.6348	57.9758
53.827	94.4251	42.3351	95.0835			89.0742	93.3329	138.597	91.4065			101.97	92.0147	45.1861	94.4454			45.6047	56.8594	31.4096	57.9407
59.013	94.4261	37.1491	95.4028			86.1108	93.5838	144.524	91.3847			93.0804	92.4473	51.1129	94.4236			42.2494	57.0926	28.0543	58.173
67.162	94.3351	29.7401	95.7907			97.9644	93.3801	148.228	91.4312			85.6724	92.8345	58.5213	94.357			42.6688	57.1832	40.6364	57.8076
70.867	94.3815	31.2221	95.905			91.2969	93.7446	146.746	91.6367			90.8584	92.8359	42.2227	95.0165			48.5405	57.0693	46.5082	57.6936
76.794	94.3597	37.1491	95.8832			95.7418	93.7682	138.597	92.0472			94.5624	92.8827	33.3327	95.4487			51.4764	57.0654	45.6693	57.8315
87.906	94.1786	26.0371	96.3849			109.077	93.5189	148.228	91.9117			104.934	92.7252	49.6313	95.1098			49.3793	57.2513	47.7666	57.8598
101.982	93.9065	32.7041	96.3399			95.0012	94.1112	151.191	91.9806			113.083	92.6359	42.9636	95.4743			56.9287	57.0743	43.1529	58.1395
88.647	94.4756	27.5181	96.6596			102.41	94.0438	157.859	91.9361			107.897	92.9542	32.5917	95.9523			57.7675	57.1492	34.3455	58.5775
68.644	95.2502	31.2221	96.7061			89.8152	94.5909	160.822	92.0054			119.01	92.7741	28.8876	96.2256			56.0898	57.3193	18.408	59.2828
55.3086	95.8203	34.9261	96.7521			83.8886	94.9329	162.304	92.1197			121.232	92.8664	35.5551	96.1817			49.7988	57.6622	22.602	59.2317
71.6075	95.4799	21.5911	97.3218			105.373	94.4333	167.49	92.1207			127.9	92.8223	57.7805	95.661			51.057	57.7215	13.7946	59.6697
66.421	95.7995	26.7771	97.3228			104.632	94.6159	162.304	92.4401			121.974	93.1641	55.558	95.8889			55.251	57.671	5.82577	60.0757
83.461	95.4362	32.7041	97.3005			97.2237	95.0037	146.746	93.0777			113.083	93.5967	51.8536	96.1627			65.7362	57.3835	5.40637	60.1978
75.312	95.8458	46.0391	97.0513			112.781	94.6861	154.154	93.0105			124.196	93.4167	55.558	96.2095			58.1869	57.7738	15.4721	59.9267
76.794	95.9606	34.9261	97.5525			117.967	94.6868	158.599	93.0342			109.379	94.0307	58.5213	96.2786			51.057	58.1485	36.4425	59.2454
74.5705	96.1892	28.9996	97.8947			117.967	94.8468	171.934	92.7846			119.01	93.896	44.4453	96.8701			52.7346	58.1921	43.9917	59.0684
63.4585	96.6909	22.3321	98.26			103.891	95.439	174.898	92.8539			116.788	94.1235	46.6678	96.9623			64.0585	57.8734	46.0887	59.0967
68.644	96.6919	11.2191	98.7612			106.855	95.5083	171.934	93.1051			129.382	93.898	28.1468	97.6893			60.7033	58.1062	36.4425	59.5655
91.61	96.1456	20.8506	98.6256			104.632	95.7369	161.563	93.5836			144.199	93.6045	44.4453	97.3505			60.2839	58.2287	36.8619	59.6565
104.945	95.8963	33.4451	98.399			112.041	95.6691	168.972	93.5163			141.976	93.8329	39.2595	97.6696			59.0257	58.3824	28.0543	60.0941
99.0185	96.2386	30.4811	98.6498			121.672	95.5337	170.453	93.6311			146.421	93.857	40.0003	97.8067			48.1211	58.8991	32.2485	60.0433
87.165	96.7631	37.1491	98.6051			130.561	95.4204	164.526	93.9727			152.348	93.8357	39.2595	97.9895			51.4764	58.8796	42.3142	59.7722
76.053	97.2648	37.8891	98.7422			137.229	95.3759	168.972	93.9965			148.644	94.1095	40.0003	98.1271			59.8645	58.671	39.7978	59.9732
72.348	97.5388	39.3721	98.857			130.561	95.741	170.453	94.1113			123.455	95.0413	45.927	98.1055			38.8942	59.5658	25.9573	60.5998
84.202	97.334	48.2615	98.7442			140.934	95.5824	180.084	93.9754			139.753	94.7022	40.0003	98.4472			33.0225	59.8928	23.8603	60.7854
79.7566	97.6309	29.7401	99.473			140.934	95.7425	190.456	93.8172			133.086	95.0667	41.4819	98.5622			37.636	59.8261	39.3783	60.309
93.832	97.3588	31.9631	99.565			132.784	96.1531	168.972	94.6373			154.571	94.569	41.4819	98.722			33.4419	60.0907	32.6679	60.6677
96.796	97.428	42.3351	99.4066			129.821	96.4038	173.416	94.6606			161.238	94.5242	60.0029	98.315			27.9896	60.402	33.926	60.7274
95.315	97.6336	38.6311	99.6802			131.303	96.5187	161.563	95.1849			156.793	94.8206	68.8931	98.2031			27.5702	60.5244	40.6364	60.582
81.98	98.2036	40.1121	99.795			141.674	96.3599	167.49	95.1632			150.866	95.1624	60.7439	98.6125			31.3449	60.4897	61.6068	59.9006
95.315	97.9533	41.5941	99.9098			137.97	96.634	175.639	95.0728			142.717	95.5722	62.9663	98.7047			40.1524	60.2652	56.9933	60.1809
95.315	98.1136	46.0391	99.9329			123.894	97.2266	188.974	94.8233			137.531	95.8914	59.2622	98.9782			29.6672	60.7657	45.6693	60.713
100.5	98.1146	39.3721	100.298			143.156	96.7949	191.196	94.9153			133.086	96.1878	60.7439	99.0927			22.9568	61.1247	32.2485	61.3236
113.094	97.888	37.8891	100.503			132.043	97.2965	192.678	95.0297			145.68	95.9624	70.3748	98.958			32.1837	60.8847	43.5723	61.0053
125.689	97.6613	40.1121	100.595			123.894	97.7071	204.532	94.8259			154.571	95.8503	62.9663	99.3452			38.8942	60.7393	41.4753	61.1905
115.317	98.1402	49.0021	100.483			132.043	97.6166	145.264	96.8065			144.199	96.3282	54.817	99.7547			47.2823	60.531	38.9589	61.3921
113.835	98.3451	61.5971	100.255			145.378	97.3672	95.6278	98.4907			146.421	96.4205	51.8536	100.006			46.8629	60.6535	40.6364	61.4358
105.686	98.7558	48.2615	100.825			145.378	97.527	77.1066	99.2199			153.829	96.353	58.5213	99.9618			40.1524	61.0119	42.7336	61.4634
112.354	98.7112	33.4451	101.441			145.378	97.6873	71.1798	99.5622			149.385	96.6494	68.1522	99.8267			48.9599	60.7882	28.8932	62.0904
113.094	98.8487	34.9261	101.555			156.491	97.5063	70.4391	99.7448			156.793	96.5828	71.1156	99.8962			47.7017	60.942	27.6348	62.2441
117.54	98.8724	33.4451	101.761			157.232	97.6434	65.253	100.064			178.277	96.085	72.5973	100.011			51.4764	60.9066	33.0871	62.146
113.835	99.1465	28.2591	102.08			159.454	97.7355	66.735	100.179			177.536	96.268	63.7073	100.443			57.7675	60.7774	32.6679	62.2687
107.909	99.488	37.1491	101.967			154.269	98.0545	70.4391	100.225			171.61	96.6098	60.0029	100.717			52.7346	61.0729	38.12	62.1703
112.354	99.5117	52.7071	101.65			164.64	97.8964	67.4756	100.476			168.647	96.8608	61.4846	100.832			45.1853	61.4632	32.2485	62.4975
117.54	99.5125	61.5971	101.536			166.122	98.0111	48.9546	101.206			176.796	96.7714	72.5973	100.651			40.9912	61.7278	25.9573	62.8408
119.762	99.6046	72.7095	101.355			176.494	97.8523	65.9942	100.842			191.612	96.4779	74.8199	100.743			38.8942	61.913	29.732	62.8056
101.242	100.334	63.0781	101.811			171.308	98.1717	91.9236	100.206			175.314	97.1373	73.3383	100.949			30.0867	62.3505	29.732	62.9127
104.205	100.403	46.0391	102.495			164.64	98.5368	67.4756	101.117			176.796	97.2523	78.5241	100.95			39.3136	62.1108	22.602	63.2868
113.835	100.267	37.8891	102.905			179.457	98.2416	59.3262	101.527			195.317	96.8453	65.189	101.519			37.636	62.2804	28.8932	63.1572
133.839	99.8123	48.2615	102.747			194.274	97.9468	71.1798	101.324			205.689	96.687	68.1522	101.588			46.4435	62.0562	25.5378	63.3902
133.097	99.9954	56.4106	102.657			182.42	98.4707	73.4026	101.415			210.874	96.6884	82.2283	101.317			43.0882	62.2891	30.9901	63.2919
113.094	100.77	52.7071	102.931			169.826	99.0178	74.884	101.53			207.171	96.9621	82.2283	101.477			50.6376	62.1122	26.7962	63.5561
119.021	100.748	51.2251	103.136			180.198	98.8596	74.1433	101.713			170.128	98.257	82.9693	101.615			35.5389	62.7857	23.8603	63.7733
144.951	100.112	28.2591	104.002			183.162	98.9284	71.9206	101.941			96.7854	100.664	92.6002	101.48			42.6688	62.625	23.0214	63.9115
153.101	100.021	28.2591	104.162			180.939	99.157	89.701	101.555			42.7034	102.48	86.6733	101.822			38.4748	62.8892	29.732	63.766
139.024	100.614	52.7071	103.571			185.384	99.1808	101.555	101.351			42.7034	102.641	73.3383	102.39			43.0882	62.8223	34.3455	63.6996
147.174	100.524	37.8891	104.186			186.866	99.2951	105.259	101.398			37.5174	102.96	76.3016	102.459			31.3449	63.3704	40.2172	63.5856
139.765	100.912	43.0751	104.187			192.793	99.2732	83.7742	102.217			36.7764	103.143	69.6339	102.824			38.8942	63.1933	45.6693	63.4873
141.247	101.026	60.8561	103.801			181.68	99.7743	71.1798	102.765			25.6644	103.643	82.2283	102.598			52.7346	62.7801	44.8306	63.6258
132.356	101.46	59.3741	104.007			196.497	99.4795	75.6252	102.788			41.9624	103.304	92.6002	102.441			64.0585	62.4618	38.5394	63.9687
133.839	101.574	51.9661	104.394			212.054	99.162	100.073	102.197			60.4834	102.897	91.1185	102.646			40.5718	63.4505	42.7336	63.9181
145.691	101.37	45.2986	104.759			210.573	99.3674	90.4416	102.653			59.7434	103.079	97.045	102.625			36.3777	63.7146	53.2188	63.6308
151.618	101.348	57.8931	104.532			195.015	100.006	78.5881	103.177			44.9264	103.694	102.972	102.603			42.2494	63.601	46.5082	63.9893
153.101	101.463	31.2221	105.511			188.347	100.37	82.2926	103.224			47.1484	103.786	96.3043	102.968			53.154	63.2979	33.0871	64.6006
152.359	101.646	40.1121	105.399			200.942	100.143	79.3293	103.475			71.5964	103.197	95.5633	103.151			45.1853	63.7039	44.8306	64.2661
144.951	102.034	50.4841	105.24			215.759	99.8488	90.4416	103.294			69.3734	103.425	112.603	102.789			40.9912	63.9683	50.7024	64.1519
141.247	102.307	50.4841	105.4			206.868	100.282	104.518	103.021			56.7794	103.972	112.603	102.949			53.9928	63.5866	41.0559	64.6214
138.283	102.558	60.8561	105.242			195.756	100.783	99.332	103.341			52.3344	104.268	97.045	103.586			63.2197	63.3466	36.8619	64.8854
139.024	102.696	66.7831	105.22			190.57	101.103	94.1459	103.661			67.1514	103.974	101.49	103.609			65.3168	63.3747	43.9917	64.7241
158.286	102.264	52.7071	105.812			201.682	100.921	83.7742	104.139			56.0384	104.475	100.749	103.792			72.0273	63.2291	39.3783	65.0046
170.88	102.037	46.0391	106.177			202.423	101.059	83.0336	104.322			66.4104	104.318	116.307	103.476			62.3809	63.698	32.2485	65.3788
167.917	102.289	36.4081	106.634			210.573	100.968	93.4052	104.164			75.3004	104.206	102.972	104.044			58.1869	63.9627	44.4112	65.029
158.286	102.744	48.2615	106.429			228.353	100.583	104.518	103.982			73.0784	104.434	99.2677	104.318			49.7988	64.3844	45.6693	65.0881
155.323	102.995	50.4841	106.521			232.057	100.629	88.2191	104.643			77.5234	104.458	107.417	104.229			54.8316	64.3021	38.5394	65.4626
175.325	102.541	54.9291	106.544			239.465	100.561	90.4416	104.735			77.5234	104.617	97.786	104.683			64.478	64.0464	44.8306	65.3334
190.883	102.223	47.5211	106.932			231.316	100.972	83.7742	105.1			69.3734	105.027	105.935	104.594			66.1556	64.0898	46.0887	65.3925
181.252	102.68	28.9996	107.662			246.874	100.654	97.1093	104.85			64.1884	105.346	105.935	104.754			61.5421	64.3702	43.1529	65.6094
179.03	102.908	69.0051	106.592			251.319	100.678	100.814	104.897			87.1544	104.803	105.194	104.937			49.7988	64.9181	45.6693	65.6218
181.993	102.976	83.8221	106.297			240.206	101.179	117.112	104.556			86.4134	104.986	103.713	105.143			57.7675	64.7251	45.6693	65.7284
176.807	103.296	64.5601	107.05			246.133	101.157	117.112	104.717			68.6324	105.691	102.231	105.348			57.3481	64.848	52.7994	65.5677
154.582	104.139	56.4106	107.46			228.353	101.863	96.3686	105.514			62.7064	106.033	121.493	104.918			57.3481	64.9544	47.3471	65.8789
90.129	106.279	67.5231	107.279			160.936	104.094	86.7376	105.97			76.7814	105.762	120.011	105.124			61.5421	64.9034	49.0246	65.9226
59.013	107.396	60.8561	107.644			118.708	105.551	95.6278	105.857			84.1914	105.696	118.53	105.33			52.3152	65.3571	45.6693	66.1554
42.714	108.057	71.9691	107.462			97.9644	106.348	112.667	105.494			87.8944	105.742	107.417	105.83			59.8645	65.18	64.9621	65.5374
36.788	108.399	54.1881	108.169			76.4798	107.168	107.481	105.813			90.8584	105.812	104.454	106.081			64.478	65.1133	67.4786	65.5494
[truncated: 8,628 more rows]

## Sheet: Figure 7
Figure 7a						Figure 7b						Figure 7c						Figure 7d
[truncated: 6,251 more rows]

## Sheet: Supplementary Figure 1
Five curves
[truncated: 6,250 more rows]

## Sheet: Supplementary Figure 2
Contour length	Number of Events
[truncated: 30 more rows]

[truncated: 18 more sheets: Supplementary Figure 3, Supplementary Figure 4, Supplementary Figure 5, Supplementary Figure 6, Supplementary Figure 7, Supplementary Figure 8, Supplementary Figure 9, Supplementary Figure 10, Supplementary Figure 11, Supplementary Figure 12, Supplementary Figure 13, Supplementary Figure 14, Supplementary Figure 15, Supplementary Figure 16, Supplementary Figure 17, Supplementary Figure 18, Supplementary Figure 19, Supplementary Figure 20]
